# Supplementary material for: Turning over on sticky balls: preparation and catalytic studies of surface-functionalized TiO2 nanoparticles
Source: RSC Adv. 2021 Jan 29;11(10):5537–47. doi: 10.1039/d0ra09319j (PMC8694772; doi:10.1039/d0ra09319j)
Supplement: RA-011-D0RA09319J-s002 [file RA-011-D0RA09319J-s002.cif]

# Electronic Supplementary Material (ESI) for RSC Advances.
# This journal is © The Royal Society of Chemistry 2021

####################################################################### 
# 
# This file contains crystal structure data downloaded from the 
# Cambridge Structural Database (CSD) hosted by the Cambridge 
# Crystallographic Data Centre (CCDC).
# 
# Full information about CCDC data access policies and citation 
# guidelines are available at http://www.ccdc.cam.ac.uk/access/V1 
# 
# Audit and citation data items may have been added by the CCDC. 
# Please retain this information to preserve the provenance of 
# this file and to allow appropriate attribution of the data. 
# 
#######################################################################

data_frs087_150k_0m
_database_code_depnum_ccdc_archive 'CCDC 2025772'
loop_
_audit_author_name
_audit_author_address
'Alessandro Prescimone'
;University of Basel
Switzerland
;
_audit_update_record             
;
2020-08-27 deposited with the CCDC.	2021-01-22 downloaded from the CCDC.
;
_audit_creation_date             2020-08-17
_audit_creation_method           
;
Olex2 1.3
(compiled 2020.07.31 svn.rc2a77460 for OlexSys, GUI svn.r6145)
;
_shelx_SHELXL_version_number     2018/3
loop_
_audit_author_email
sven.freimann@unibas.ch
alessandro.prescimone@unibas.ch
_chemical_name_common            ?
_chemical_name_systematic        ?
_chemical_formula_moiety         'C50 H48 N6 O6 P2 Rh, 3(F6 P), C2 H3 N'
_chemical_formula_sum            'C52 H51 F18 N7 O6 P5 Rh'
_chemical_formula_weight         1469.76
_chemical_melting_point          ?
loop_
_atom_type_symbol
_atom_type_description
_atom_type_scat_dispersion_real
_atom_type_scat_dispersion_imag
_atom_type_scat_source
C C 0.0181 0.0091 'International Tables Vol C Tables 4.2.6.8 and 6.1.1.4'
H H 0.0000 0.0000 'International Tables Vol C Tables 4.2.6.8 and 6.1.1.4'
F F 0.0727 0.0534 'International Tables Vol C Tables 4.2.6.8 and 6.1.1.4'
N N 0.0311 0.0180 'International Tables Vol C Tables 4.2.6.8 and 6.1.1.4'
O O 0.0492 0.0322 'International Tables Vol C Tables 4.2.6.8 and 6.1.1.4'
P P 0.2955 0.4335 'International Tables Vol C Tables 4.2.6.8 and 6.1.1.4'
Rh Rh 0.0927 3.6045 'International Tables Vol C Tables 4.2.6.8 and 6.1.1.4'

_shelx_space_group_comment       
;
The symmetry employed for this shelxl refinement is uniquely defined
by the following loop, which should always be used as a source of
symmetry information in preference to the above space-group names.
They are only intended as comments.
;
_space_group_crystal_system      triclinic
_space_group_IT_number           2
_space_group_name_H-M_alt        'P -1'
_space_group_name_Hall           '-P 1'
loop_
_space_group_symop_operation_xyz
'x, y, z'
'-x, -y, -z'

_cell_length_a                   12.2477(7)
_cell_length_b                   14.0636(8)
_cell_length_c                   19.8182(11)
_cell_angle_alpha                73.903(4)
_cell_angle_beta                 83.442(4)
_cell_angle_gamma                82.315(3)
_cell_volume                     3239.6(3)
_cell_formula_units_Z            2
_cell_measurement_reflns_used    9980
_cell_measurement_temperature    150
_cell_measurement_theta_max      70.132
_cell_measurement_theta_min      3.489
_shelx_estimated_absorpt_T_max   0.756
_shelx_estimated_absorpt_T_min   0.443
_exptl_absorpt_coefficient_mu    4.223
_exptl_absorpt_correction_T_max  0.7533
_exptl_absorpt_correction_T_min  0.5780
_exptl_absorpt_correction_type   multi-scan
_exptl_absorpt_process_details   
;
SADABS-2012/1 (Bruker,2012) was used for absorption correction.
wR2(int) was 0.1008 before and 0.0531 after correction.
The Ratio of minimum to maximum transmission is 0.7673.
The \l/2 correction factor is 0.0015.
;
_exptl_absorpt_special_details   ?
_exptl_crystal_colour            colourless
_exptl_crystal_colour_primary    colourless
_exptl_crystal_density_diffrn    1.507
_exptl_crystal_density_meas      ?
_exptl_crystal_density_method    ?
_exptl_crystal_description       plate
_exptl_crystal_F_000             1484
_exptl_crystal_size_max          0.23
_exptl_crystal_size_mid          0.21
_exptl_crystal_size_min          0.07
_exptl_transmission_factor_max   ?
_exptl_transmission_factor_min   ?
_diffrn_reflns_av_R_equivalents  0.0431
_diffrn_reflns_av_unetI/netI     0.0445
_diffrn_reflns_Laue_measured_fraction_full 0.955
_diffrn_reflns_Laue_measured_fraction_max 0.925
_diffrn_reflns_limit_h_max       14
_diffrn_reflns_limit_h_min       -14
_diffrn_reflns_limit_k_max       12
_diffrn_reflns_limit_k_min       -17
_diffrn_reflns_limit_l_max       24
_diffrn_reflns_limit_l_min       -23
_diffrn_reflns_number            37630
_diffrn_reflns_point_group_measured_fraction_full 0.955
_diffrn_reflns_point_group_measured_fraction_max 0.925
_diffrn_reflns_theta_full        67.679
_diffrn_reflns_theta_max         70.543
_diffrn_reflns_theta_min         3.289
_diffrn_ambient_temperature      150
_diffrn_detector_area_resol_mean ?
_diffrn_measured_fraction_theta_full 0.955
_diffrn_measured_fraction_theta_max 0.925
_diffrn_measurement_device       Area
_diffrn_measurement_device_type  'Bruker APEX-II CCD'
_diffrn_measurement_method       '\f and \w scans'
_diffrn_radiation_monochromator  graphite
_diffrn_radiation_probe          x-ray
_diffrn_radiation_type           CuK\a
_diffrn_radiation_wavelength     1.54178
_diffrn_source                   ?
_diffrn_source_current           0.6
_diffrn_source_power             0.03
_diffrn_source_voltage           50.0
_diffrn_standards_number         0
_reflns_Friedel_coverage         0.000
_reflns_Friedel_fraction_full    .
_reflns_Friedel_fraction_max     .
_reflns_number_gt                9490
_reflns_number_total             11469
_reflns_special_details          
;
 Reflections were merged by SHELXL according to the crystal
 class for the calculation of statistics and refinement.
 
 _reflns_Friedel_fraction is defined as the number of unique
 Friedel pairs measured divided by the number that would be
 possible theoretically, ignoring centric projections and
 systematic absences.
;
_reflns_threshold_expression     'I > 2\s(I)'
_computing_cell_refinement       'SAINT v8.34A (Bruker, 2013)'
_computing_data_collection       ?
_computing_data_reduction        'SAINT v8.34A (Bruker, 2013)'
_computing_molecular_graphics    'Olex2 1.3 (Dolomanov et al., 2009)'
_computing_publication_material  'Olex2 1.3 (Dolomanov et al., 2009)'
_computing_structure_refinement  'SHELXL 2018/3 (Sheldrick, 2015)'
_computing_structure_solution    'SHELXT 2018/2 (Sheldrick, 2018)'
_refine_diff_density_max         3.824
_refine_diff_density_min         -0.811
_refine_diff_density_rms         0.174
_refine_ls_extinction_coef       .
_refine_ls_extinction_method     none
_refine_ls_goodness_of_fit_ref   1.071
_refine_ls_hydrogen_treatment    constr
_refine_ls_matrix_type           full
_refine_ls_number_parameters     845
_refine_ls_number_reflns         11469
_refine_ls_number_restraints     80
_refine_ls_R_factor_all          0.1189
_refine_ls_R_factor_gt           0.1061
_refine_ls_restrained_S_all      1.076
_refine_ls_shift/su_max          0.000
_refine_ls_shift/su_mean         0.000
_refine_ls_structure_factor_coef Fsqd
_refine_ls_weighting_details     
'w=1/[\s^2^(Fo^2^)+(0.1763P)^2^+18.1836P] where P=(Fo^2^+2Fc^2^)/3'
_refine_ls_weighting_scheme      calc
_refine_ls_wR_factor_gt          0.2968
_refine_ls_wR_factor_ref         0.3092
_refine_special_details          
;
the sample was weakly diffratcting at high angles.
There are a lot of disorder and high thermal motion in this structure.
To take care of this problem SADI, DFIX and EADP restraints were used 
to treat the ethoxy substituents on the P atoms.
some aromatic rings are also orientationally disordered and could be
modelled without complications.
The MeCN molecules that are present each have occupancy of 0.5.
;
_olex2_refinement_description    
;
1. Fixed Uiso
 At 1.2 times of:
  All C(H) groups, {H51A,H51B} of C51, {H61A,H61B} of C61, {H53A,H53B} of C53,
   {H55A,H55B} of C55, {H57A,H57B} of C57
 At 1.5 times of:
  All C(H,H,H) groups, {H59A,H59B} of C59
2. Restrained distances
 C58-C57 = C55-C56 = C52-C51 = C53-C54 = C62-C61
 1.5 with sigma of 0.005
 O3-C61 = O5-C57 = O5-C55 = O6-C53 = O6-C51
 1.42 with sigma of 0.005
 C58-C57 = C55-C56 = C62-C61 = C60-C59
 1.5 with sigma of 0.005
 O2-C59 = O3-C61 = O6-C51 = O6-C53 = O5-C57 = O5-C55
 1.45 with sigma of 0.005
3. Uiso/Uaniso restraints and constraints
Uanis(O5) \\sim Ueq, Uanis(C55) \\sim Ueq, Uanis(C56) \\sim Ueq, Uanis(C57)
\\sim Ueq, Uanis(C58) \\sim Ueq, Uanis(O6) \\sim Ueq, Uanis(C53) \\sim Ueq,
Uanis(C54) \\sim Ueq, Uanis(C52) \\sim Ueq, Uanis(C51) \\sim Ueq: with sigma of
0.005 and sigma for terminal atoms of 0.01
Uanis(C23) = Uanis(C25) = Uanis(C24) = Uanis(C22) = Uanis(C18) = Uanis(C20) =
Uanis(C21) = Uanis(C17)
Uanis(C57) = Uanis(C58) = Uanis(C56) = Uanis(C55)
Uanis(C62) = Uanis(C61) = Uanis(C59) = Uanis(C60)
Uanis(C51) = Uanis(C52) = Uanis(C54) = Uanis(C53)
4. Others
 Fixed Sof: C65(0.5) N7(0.5) C36(0.75) H36(0.75) C38(0.75) H38(0.75) C35(0.75)
 H35(0.75) C66(0.5) H66A(0.5) H66B(0.5) H66C(0.5) C39(0.75) H39(0.75) C51(0.5)
 H51A(0.5) H51B(0.5) C52(0.5) H52A(0.5) H52B(0.5) H52C(0.5) C17(0.5) H17(0.5)
 C21(0.5) H21(0.5) C57(0.5) H57A(0.5) H57B(0.5) C63(0.5) C18(0.5) H18(0.5)
 C20(0.5) H20(0.5) C64(0.5) H64A(0.5) H64B(0.5) H64C(0.5) N8(0.5) C58(0.5)
 H58A(0.5) H58B(0.5) H58C(0.5) C53(0.5) H53A(0.5) H53B(0.5) C56(0.5) H56A(0.5)
 H56B(0.5) H56C(0.5) C54(0.5) H54A(0.5) H54B(0.5) H54C(0.5) C43(0.25) H43(0.25)
 C42(0.25) H42(0.25) C41(0.25) H41(0.25) C40(0.25) H40(0.25) C55(0.5) H55A(0.5)
 H55B(0.5) C24(0.5) H24(0.5) C25(0.5) H25(0.5) C23(0.5) H23(0.5) C22(0.5)
 H22(0.5)
5.a Riding coordinates:
 C52(H52A,H52B,H52C), C62(H62A,H62B,H62C), C54(H54A,H54B,H54C), C60(H60A,H60B,
 H60C), C59(H59A,H59B)
5.b Secondary CH2 refined with riding coordinates:
 C51(H51A,H51B), C61(H61A,H61B), C57(H57A,H57B), C53(H53A,H53B), C55(H55A,H55B)
5.c Aromatic/amide H refined with riding coordinates:
 C9(H9), C32(H32), C7(H7), C15(H15), C3(H3), C50(H50), C26(H26), C49(H49),
 C1(H1), C47(H47), C4(H4), C14(H14), C12(H12), C2(H2), C44(H44), C13(H13),
 C29(H29), C48(H48), C28(H28), C27(H27), C36(H36), C38(H38), C35(H35), C39(H39),
  C17(H17), C21(H21), C18(H18), C20(H20), C43(H43), C42(H42), C41(H41),
 C40(H40), C24(H24), C25(H25), C23(H23), C22(H22)
5.d Idealised Me refined as rotating group:
 C66(H66A,H66B,H66C), C64(H64A,H64B,H64C), C58(H58A,H58B,H58C), C56(H56A,H56B,
 H56C)
;
_atom_sites_solution_hydrogens   mixed
_atom_sites_solution_primary     dual
_atom_sites_solution_secondary   ?
loop_
_atom_site_label
_atom_site_type_symbol
_atom_site_fract_x
_atom_site_fract_y
_atom_site_fract_z
_atom_site_U_iso_or_equiv
_atom_site_adp_type
_atom_site_occupancy
_atom_site_site_symmetry_order
_atom_site_calc_flag
_atom_site_refinement_flags_posn
_atom_site_refinement_flags_adp
_atom_site_refinement_flags_occupancy
_atom_site_disorder_assembly
_atom_site_disorder_group
Rh1 Rh 0.70409(4) 0.55960(4) 0.26585(3) 0.0403(2) Uani 1 1 d . . . . .
P3 P 0.2908(2) 0.5969(2) 0.44831(14) 0.0650(7) Uani 1 1 d . . . . .
P5 P 0.7665(2) 0.4503(3) 0.01262(14) 0.0731(8) Uani 1 1 d . . . . .
P2 P 0.2546(3) 1.1767(3) 0.4295(2) 0.0824(10) Uani 1 1 d . . . . .
P1 P 1.2688(3) -0.0165(3) 0.1200(2) 0.1045(13) Uani 1 1 d . . . . .
P4 P 0.7722(4) 0.9866(3) 0.2746(3) 0.1169(15) Uani 1 1 d . . . . .
N5 N 0.8042(5) 0.4587(5) 0.2295(3) 0.0405(14) Uani 1 1 d . . . . .
N1 N 0.8038(5) 0.5725(5) 0.3378(3) 0.0430(14) Uani 1 1 d . . . . .
N2 N 0.6114(5) 0.6620(5) 0.3029(3) 0.0419(14) Uani 1 1 d . . . . .
N4 N 0.7957(6) 0.6519(5) 0.1885(4) 0.0494(16) Uani 1 1 d . . . . .
F15 F 0.7535(6) 0.3890(6) 0.0931(3) 0.0840(19) Uani 1 1 d . . . . .
F14 F 0.6364(5) 0.4667(6) 0.0113(3) 0.092(2) Uani 1 1 d . . . . .
N3 N 0.5701(6) 0.5812(5) 0.2083(3) 0.0462(15) Uani 1 1 d . . . . .
N6 N 0.6453(5) 0.4325(5) 0.3299(3) 0.0437(15) Uani 1 1 d . . . . .
C31 C 0.8839(6) 0.4907(6) 0.1793(4) 0.0436(17) Uani 1 1 d . . . . .
F18 F 0.7770(8) 0.5158(8) -0.0674(4) 0.117(3) Uani 1 1 d . . . . .
O4 O 0.3116(7) 1.2007(6) 0.4822(4) 0.074(2) Uani 1 1 d . . . . .
F13 F 0.7580(8) 0.5480(7) 0.0395(4) 0.115(3) Uani 1 1 d . . . . .
F16 F 0.7721(9) 0.3553(7) -0.0129(5) 0.131(4) Uani 1 1 d . . . . .
C8 C 0.4919(7) 0.8160(7) 0.3474(5) 0.051(2) Uani 1 1 d . . . . .
F1 F 0.4177(7) 0.6108(8) 0.4483(5) 0.117(3) Uani 1 1 d . . . . .
C45 C 0.7931(7) 0.3629(6) 0.2610(4) 0.0457(18) Uani 1 1 d . . . . .
C9 C 0.4536(7) 0.7782(7) 0.2957(5) 0.051(2) Uani 1 1 d . . . . .
H9 H 0.386127 0.806690 0.275362 0.061 Uiso 1 1 calc R U . . .
F4 F 0.2616(8) 0.5958(8) 0.5264(4) 0.117(3) Uani 1 1 d . . . . .
F17 F 0.8954(6) 0.4465(11) 0.0129(4) 0.155(5) Uani 1 1 d . . . . .
C32 C 0.9619(7) 0.4209(7) 0.1596(4) 0.0470(18) Uani 1 1 d . . . . .
H32 H 1.020442 0.441952 0.125120 0.056 Uiso 1 1 calc R U . . .
C5 C 0.7619(7) 0.6431(7) 0.3716(4) 0.0454(18) Uani 1 1 d . . . . .
C30 C 0.8751(7) 0.6014(7) 0.1536(4) 0.0483(19) Uani 1 1 d . . . . .
F2 F 0.3269(8) 0.5912(8) 0.3696(4) 0.123(3) Uani 1 1 d . . . . .
C6 C 0.6507(6) 0.6945(6) 0.3522(4) 0.0416(16) Uani 1 1 d . . . . .
C7 C 0.5924(7) 0.7694(7) 0.3758(4) 0.051(2) Uani 1 1 d . . . . .
H7 H 0.619224 0.790786 0.411743 0.061 Uiso 1 1 calc R U . . .
C46 C 0.6988(7) 0.3480(7) 0.3160(5) 0.053(2) Uani 1 1 d . . . . .
C10 C 0.5155(7) 0.7000(6) 0.2755(4) 0.0455(18) Uani 1 1 d . . . . .
C15 C 0.5530(8) 0.5299(7) 0.1630(5) 0.054(2) Uani 1 1 d . . . . .
H15 H 0.609863 0.481910 0.152529 0.065 Uiso 1 1 calc R U . . .
F9 F 0.8017(9) 0.8800(7) 0.3170(8) 0.155(5) Uani 1 1 d . . . . .
C3 C 0.9232(8) 0.6146(8) 0.4336(5) 0.061(2) Uani 1 1 d . . . . .
H3 H 0.964722 0.629292 0.466403 0.073 Uiso 1 1 calc R U . . .
O1 O 1.2722(9) -0.1052(7) 0.1805(5) 0.105(3) Uani 1 1 d . . . . .
C50 C 0.5581(7) 0.4272(8) 0.3778(5) 0.054(2) Uani 1 1 d . . . . .
H50 H 0.521075 0.486665 0.387076 0.064 Uiso 1 1 calc R U . . .
C26 C 0.7882(10) 0.7495(7) 0.1702(6) 0.066(3) Uani 1 1 d . . . . .
H26 H 0.734341 0.784497 0.195438 0.079 Uiso 1 1 calc R U . . .
C16 C 0.4280(7) 0.8997(7) 0.3688(5) 0.056(2) Uani 1 1 d . . . . .
C34 C 1.0359(7) 0.2414(7) 0.1706(6) 0.059(2) Uani 1 1 d . . . . .
C49 C 0.5217(10) 0.3381(9) 0.4135(6) 0.075(3) Uani 1 1 d . . . . .
H49 H 0.459300 0.335195 0.446905 0.090 Uiso 1 1 calc R U . . .
F6 F 0.2704(11) 0.7076(8) 0.4241(7) 0.189(7) Uani 1 1 d . . . . .
F3 F 0.3299(10) 0.4819(8) 0.4745(7) 0.179(6) Uani 1 1 d . . . . .
C11 C 0.4893(7) 0.6501(7) 0.2231(4) 0.0486(19) Uani 1 1 d . . . . .
F5 F 0.1755(9) 0.5701(14) 0.4459(5) 0.209(8) Uani 1 1 d . . . . .
O3 O 1.2241(13) -0.0307(8) 0.0507(6) 0.136(5) Uani 1 1 d D . . . .
C1 C 0.9043(7) 0.5228(7) 0.3519(4) 0.0507(19) Uani 1 1 d . . . . .
H1 H 0.932674 0.472932 0.328659 0.061 Uiso 1 1 calc R U . . .
C33 C 0.9549(7) 0.3194(7) 0.1903(5) 0.0495(19) Uani 1 1 d . . . . .
C37 C 1.1804(10) 0.0889(10) 0.1372(7) 0.079(3) Uani 1 1 d . . . . .
C47 C 0.6650(10) 0.2579(9) 0.3511(7) 0.087(4) Uani 1 1 d . . . . .
H47 H 0.702415 0.198841 0.341490 0.104 Uiso 1 1 calc R U . . .
C4 C 0.8205(7) 0.6643(7) 0.4202(5) 0.054(2) Uani 1 1 d . . . . .
H4 H 0.790008 0.712830 0.444167 0.064 Uiso 1 1 calc R U . . .
F12 F 0.7372(12) 1.0981(7) 0.2304(7) 0.159(5) Uani 1 1 d . . . . .
C14 C 0.4558(9) 0.5449(8) 0.1316(5) 0.068(3) Uani 1 1 d . . . . .
H14 H 0.445195 0.507355 0.100245 0.082 Uiso 1 1 calc R U . . .
C65 C 1.0788(14) 0.716(2) 0.2521(10) 0.067(6) Uani 0.5 1 d . . P . .
C12 C 0.3908(8) 0.6688(8) 0.1926(5) 0.063(3) Uani 1 1 d . . . . .
H12 H 0.335120 0.717651 0.203155 0.076 Uiso 1 1 calc R U . . .
C2 C 0.9666(7) 0.5422(8) 0.3989(5) 0.057(2) Uani 1 1 d . . . . .
H2 H 1.037689 0.507254 0.407620 0.069 Uiso 1 1 calc R U . . .
O6 O 0.2559(11) 1.2604(9) 0.3535(7) 0.128(4) Uani 1 1 d D U . . .
C44 C 0.8671(7) 0.2916(7) 0.2420(5) 0.053(2) Uani 1 1 d . . . . .
H44 H 0.859697 0.223233 0.263465 0.064 Uiso 1 1 calc R U . . .
C13 C 0.3733(9) 0.6154(9) 0.1462(6) 0.074(3) Uani 1 1 d . . . . .
H13 H 0.305583 0.627219 0.124706 0.089 Uiso 1 1 calc R U . . .
F8 F 0.6825(12) 0.9477(8) 0.2416(8) 0.171(5) Uani 1 1 d . . . . .
C29 C 0.9442(10) 0.6482(8) 0.0991(6) 0.071(3) Uani 1 1 d . . . . .
H29 H 0.998339 0.611726 0.075083 0.085 Uiso 1 1 calc R U . . .
C48 C 0.5762(13) 0.2531(10) 0.4005(8) 0.106(5) Uani 1 1 d . . . . .
H48 H 0.552644 0.190292 0.425629 0.127 Uiso 1 1 calc R U . . .
C28 C 0.9318(13) 0.7517(10) 0.0802(7) 0.096(4) Uani 1 1 d . . . . .
H28 H 0.977160 0.787184 0.041826 0.115 Uiso 1 1 calc R U . . .
C19 C 0.3162(9) 1.0658(9) 0.4072(6) 0.073(3) Uani 1 1 d . . . . .
F7 F 0.6860(11) 1.0045(9) 0.3357(8) 0.173(5) Uani 1 1 d . . . . .
F11 F 0.8660(12) 1.0240(9) 0.3050(7) 0.172(5) Uani 1 1 d . . . . .
C27 C 0.8540(13) 0.8035(9) 0.1167(7) 0.091(4) Uani 1 1 d . . . . .
H27 H 0.846527 0.874124 0.105050 0.110 Uiso 1 1 calc R U . . .
O5 O 0.1222(12) 1.1551(10) 0.4616(7) 0.139(4) Uani 1 1 d D U . . .
N7 N 1.0814(17) 0.6611(18) 0.2238(12) 0.082(6) Uani 0.5 1 d . . P . .
F10 F 0.8526(13) 0.9708(9) 0.2121(7) 0.184(6) Uani 1 1 d . . . . .
O2 O 1.3803(11) 0.0256(11) 0.0933(9) 0.172(7) Uani 1 1 d D . . . .
C36 C 1.1634(15) 0.1786(15) 0.0916(9) 0.084(5) Uani 0.75 1 d . . P A 1
H36 H 1.202006 0.189732 0.046162 0.101 Uiso 0.75 1 calc R U P A 1
C38 C 1.1318(15) 0.0801(14) 0.2073(9) 0.089(5) Uani 0.75 1 d . . P A 1
H38 H 1.150295 0.021001 0.243039 0.107 Uiso 0.75 1 calc R U P A 1
C35 C 1.0915(13) 0.2567(11) 0.1076(8) 0.068(4) Uani 0.75 1 d . . P A 1
H35 H 1.082657 0.319639 0.074071 0.081 Uiso 0.75 1 calc R U P A 1
C66 C 1.0767(17) 0.7911(16) 0.2885(12) 0.070(5) Uani 0.5 1 d . . P . .
H66A H 1.135506 0.833658 0.267411 0.105 Uiso 0.5 1 calc R U P . .
H66B H 1.088122 0.759390 0.338238 0.105 Uiso 0.5 1 calc R U P . .
H66C H 1.004875 0.831631 0.284948 0.105 Uiso 0.5 1 calc R U P . .
C39 C 1.0604(14) 0.1529(13) 0.2245(9) 0.080(4) Uani 0.75 1 d . . P A 1
H39 H 1.027539 0.145296 0.271236 0.096 Uiso 0.75 1 calc R U P A 1
C51 C 0.232(3) 1.3636(11) 0.3521(15) 0.126(6) Uani 0.5 1 d D U P B 1
H51A H 0.291679 1.384990 0.372370 0.152 Uiso 0.5 1 calc R U P B 1
H51B H 0.161797 1.373782 0.380745 0.152 Uiso 0.5 1 calc R U P B 1
C61 C 1.222(3) -0.1245(13) 0.0358(16) 0.283(11) Uani 1 1 d D . . . .
H61A H 1.180362 -0.169229 0.075101 0.339 Uiso 1 1 calc R U . . .
H61B H 1.297729 -0.156791 0.030150 0.339 Uiso 1 1 calc R U . . .
C52 C 0.222(3) 1.424(3) 0.2774(15) 0.126(6) Uani 0.5 1 d D U P B 1
H52A H 0.204745 1.492841 0.277311 0.189 Uiso 0.5 1 d R U P B 1
H52B H 0.291205 1.416211 0.250171 0.189 Uiso 0.5 1 d R U P B 1
H52C H 0.164785 1.403631 0.257221 0.189 Uiso 0.5 1 d R U P B 1
C62 C 1.166(3) -0.106(2) -0.0309(17) 0.283(11) Uani 1 1 d D . . . .
H62A H 1.164446 -0.168494 -0.041038 0.424 Uiso 1 1 d R U . . .
H62B H 1.091376 -0.076594 -0.023628 0.424 Uiso 1 1 d R U . . .
H62C H 1.203696 -0.061974 -0.069848 0.424 Uiso 1 1 d R U . . .
C17 C 0.349(2) 0.9707(19) 0.3209(14) 0.076(3) Uani 0.5 1 d . . P C 2
H17 H 0.334451 0.958241 0.278109 0.091 Uiso 0.5 1 calc R U P C 2
C21 C 0.323(2) 0.9168(19) 0.3662(14) 0.076(3) Uani 0.5 1 d . . P C 1
H21 H 0.284331 0.874047 0.350200 0.091 Uiso 0.5 1 calc R U P C 1
C57 C 0.107(2) 1.092(2) 0.5318(10) 0.103(4) Uani 0.5 1 d D U P D 1
H57A H 0.146332 1.116025 0.563693 0.123 Uiso 0.5 1 calc R U P D 1
H57B H 0.139750 1.023741 0.532516 0.123 Uiso 0.5 1 calc R U P D 1
C63 C 0.578(2) 0.7435(15) 0.0201(13) 0.073(6) Uani 0.5 1 d . . P . .
C18 C 0.297(2) 1.0531(19) 0.3395(14) 0.076(3) Uani 0.5 1 d . . P C 2
H18 H 0.249809 1.100786 0.308860 0.091 Uiso 0.5 1 calc R U P C 2
C20 C 0.265(2) 0.9987(18) 0.3869(13) 0.076(3) Uani 0.5 1 d . . P C 1
H20 H 0.186343 1.007792 0.386792 0.091 Uiso 0.5 1 calc R U P C 1
C64 C 0.536(3) 0.7132(17) -0.0341(15) 0.094(9) Uani 0.5 1 d . . P . .
H64A H 0.545982 0.763516 -0.079153 0.141 Uiso 0.5 1 calc R U P . .
H64B H 0.456666 0.706087 -0.022546 0.141 Uiso 0.5 1 calc R U P . .
H64C H 0.575180 0.649307 -0.037902 0.141 Uiso 0.5 1 calc R U P . .
N8 N 0.593(3) 0.7681(19) 0.0631(17) 0.118(9) Uani 0.5 1 d . . P . .
C58 C -0.0125(19) 1.089(2) 0.5594(17) 0.103(4) Uani 0.5 1 d D U P D 1
H58A H -0.059371 1.130829 0.523183 0.154 Uiso 0.5 1 calc R U P D 1
H58B H -0.024946 1.113843 0.601505 0.154 Uiso 0.5 1 calc R U P D 1
H58C H -0.030945 1.020271 0.571485 0.154 Uiso 0.5 1 calc R U P D 1
C53 C 0.260(3) 1.242(2) 0.2857(9) 0.126(6) Uani 0.5 1 d D U P B 2
H53A H 0.203283 1.197777 0.285909 0.152 Uiso 0.5 1 calc R U P B 2
H53B H 0.333565 1.206949 0.275293 0.152 Uiso 0.5 1 calc R U P B 2
C56 C -0.075(2) 1.192(2) 0.4634(16) 0.103(4) Uani 0.5 1 d D U P D 2
H56A H -0.117769 1.157805 0.440069 0.154 Uiso 0.5 1 calc R U P D 2
H56B H -0.116450 1.255017 0.466844 0.154 Uiso 0.5 1 calc R U P D 2
H56C H -0.061605 1.149551 0.510815 0.154 Uiso 0.5 1 calc R U P D 2
C54 C 0.241(3) 1.338(2) 0.2298(18) 0.126(6) Uani 0.5 1 d D U P B 2
H54A H 0.169751 1.370477 0.239956 0.189 Uiso 0.5 1 d R U P B 2
H54B H 0.297201 1.379217 0.229526 0.189 Uiso 0.5 1 d R U P B 2
H54C H 0.243901 1.324727 0.184446 0.189 Uiso 0.5 1 d R U P B 2
C60 C 1.586(3) 0.015(2) 0.0897(18) 0.283(11) Uani 1 1 d D . . E 1
H60A H 1.603226 -0.011734 0.049779 0.424 Uiso 1 1 d R U . E 1
H60B H 1.590176 0.085906 0.074779 0.424 Uiso 1 1 d R U . E 1
H60C H 1.638286 -0.015054 0.124119 0.424 Uiso 1 1 d R U . E 1
C43 C 0.993(3) 0.155(2) 0.1581(17) 0.046(7) Uani 0.25 1 d . . P A 2
H43 H 0.915584 0.152644 0.162092 0.055 Uiso 0.25 1 calc R U P A 2
C42 C 1.063(3) 0.076(3) 0.1404(18) 0.054(8) Uani 0.25 1 d . . P A 2
H42 H 1.036712 0.020717 0.131552 0.065 Uiso 0.25 1 calc R U P A 2
C41 C 1.141(3) 0.250(3) 0.146(2) 0.052(9) Uani 0.25 1 d . . P A 2
H41 H 1.171178 0.310795 0.140679 0.062 Uiso 0.25 1 calc R U P A 2
C40 C 1.212(3) 0.167(3) 0.126(2) 0.047(8) Uani 0.25 1 d . . P A 2
H40 H 1.284119 0.176962 0.103223 0.057 Uiso 0.25 1 calc R U P A 2
C55 C 0.0334(15) 1.211(2) 0.4215(13) 0.103(4) Uani 0.5 1 d D U P D 2
H55A H 0.035254 1.191561 0.377000 0.123 Uiso 0.5 1 calc R U P D 2
H55B H 0.042078 1.282987 0.409427 0.123 Uiso 0.5 1 calc R U P D 2
C24 C 0.386(2) 1.008(2) 0.4460(15) 0.076(3) Uani 0.5 1 d . . P C 2
H24 H 0.405506 1.023619 0.486446 0.091 Uiso 0.5 1 calc R U P C 2
C25 C 0.434(2) 0.923(2) 0.4297(14) 0.076(3) Uani 0.5 1 d . . P C 2
H25 H 0.475073 0.876211 0.464355 0.091 Uiso 0.5 1 calc R U P C 2
C23 C 0.479(2) 0.948(2) 0.4058(14) 0.076(3) Uani 0.5 1 d . . P C 1
H23 H 0.551361 0.923921 0.419625 0.091 Uiso 0.5 1 calc R U P C 1
C22 C 0.425(2) 1.033(2) 0.4231(14) 0.076(3) Uani 0.5 1 d . . P C 1
H22 H 0.463138 1.068458 0.445822 0.091 Uiso 0.5 1 calc R U P C 1
C59 C 1.4812(17) -0.028(2) 0.1219(19) 0.283(11) Uani 1 1 d D . . E 1
H59A H 1.485530 0.015033 0.151057 0.424 Uiso 1 1 d R U . . .
H59B H 1.475320 -0.094917 0.151057 0.424 Uiso 1 1 d R U . . .

loop_
_atom_site_aniso_label
_atom_site_aniso_U_11
_atom_site_aniso_U_22
_atom_site_aniso_U_33
_atom_site_aniso_U_23
_atom_site_aniso_U_13
_atom_site_aniso_U_12
Rh1 0.0372(3) 0.0501(4) 0.0395(3) -0.0261(3) -0.0054(2) 0.0062(2)
P3 0.0508(13) 0.0873(19) 0.0578(13) -0.0194(13) -0.0052(10) -0.0096(13)
P5 0.0513(14) 0.126(3) 0.0553(14) -0.0518(16) -0.0100(11) 0.0070(14)
P2 0.0695(17) 0.092(2) 0.113(2) -0.084(2) -0.0218(16) 0.0256(15)
P1 0.093(2) 0.088(2) 0.110(3) -0.026(2) 0.020(2) 0.0445(19)
P4 0.135(4) 0.076(2) 0.146(4) -0.048(2) 0.028(3) -0.025(2)
N5 0.037(3) 0.047(4) 0.042(3) -0.023(3) -0.006(3) 0.006(3)
N1 0.039(3) 0.053(4) 0.042(3) -0.022(3) -0.007(3) -0.001(3)
N2 0.038(3) 0.051(4) 0.044(3) -0.029(3) -0.004(3) 0.006(3)
N4 0.061(4) 0.048(4) 0.041(3) -0.018(3) -0.001(3) 0.000(3)
F15 0.078(4) 0.115(5) 0.067(4) -0.043(4) -0.024(3) 0.017(4)
F14 0.062(4) 0.152(7) 0.073(4) -0.055(4) -0.023(3) 0.017(4)
N3 0.048(4) 0.051(4) 0.046(3) -0.029(3) -0.011(3) 0.014(3)
N6 0.040(3) 0.055(4) 0.040(3) -0.018(3) -0.006(3) -0.004(3)
C31 0.039(4) 0.051(5) 0.043(4) -0.018(3) -0.010(3) 0.005(3)
F18 0.115(6) 0.181(9) 0.063(4) -0.037(5) -0.009(4) -0.031(6)
O4 0.084(5) 0.076(5) 0.080(5) -0.057(4) 0.000(4) -0.004(4)
F13 0.144(8) 0.130(7) 0.092(5) -0.061(5) -0.023(5) -0.017(6)
F16 0.173(9) 0.131(7) 0.114(6) -0.085(6) -0.066(6) 0.054(6)
C8 0.054(5) 0.056(5) 0.051(4) -0.033(4) 0.001(4) 0.001(4)
F1 0.074(5) 0.170(9) 0.101(6) -0.025(6) -0.004(4) -0.022(5)
C45 0.046(4) 0.043(4) 0.050(4) -0.017(4) -0.008(3) 0.002(3)
C9 0.052(5) 0.056(5) 0.053(5) -0.033(4) -0.002(4) -0.001(4)
F4 0.105(6) 0.178(9) 0.069(4) -0.038(5) 0.003(4) -0.014(6)
F17 0.059(4) 0.345(16) 0.091(5) -0.121(8) 0.001(4) -0.003(7)
C32 0.038(4) 0.062(5) 0.045(4) -0.026(4) -0.006(3) 0.009(4)
C5 0.045(4) 0.060(5) 0.040(4) -0.026(4) -0.001(3) -0.008(4)
C30 0.050(5) 0.054(5) 0.043(4) -0.023(4) 0.004(3) -0.003(4)
F2 0.115(7) 0.185(9) 0.086(5) -0.059(6) 0.011(5) -0.047(6)
C6 0.043(4) 0.045(4) 0.044(4) -0.025(3) -0.001(3) 0.000(3)
C7 0.049(4) 0.068(6) 0.050(4) -0.038(4) -0.001(4) -0.010(4)
C46 0.051(5) 0.055(5) 0.054(5) -0.024(4) 0.003(4) 0.000(4)
C10 0.046(4) 0.046(4) 0.049(4) -0.026(4) -0.008(3) 0.012(3)
C15 0.058(5) 0.065(6) 0.050(4) -0.037(4) -0.014(4) 0.011(4)
F9 0.114(7) 0.085(6) 0.251(14) -0.024(7) 0.005(8) -0.016(5)
C3 0.054(5) 0.085(7) 0.055(5) -0.033(5) -0.015(4) -0.009(5)
O1 0.115(7) 0.081(6) 0.102(7) -0.027(5) -0.010(6) 0.052(5)
C50 0.041(4) 0.073(6) 0.052(5) -0.033(4) 0.002(4) 0.003(4)
C26 0.082(7) 0.045(5) 0.066(6) -0.019(4) 0.002(5) 0.010(5)
C16 0.047(5) 0.064(6) 0.071(6) -0.046(5) -0.001(4) -0.002(4)
C34 0.042(5) 0.059(6) 0.074(6) -0.025(5) -0.003(4) 0.016(4)
C49 0.070(7) 0.076(7) 0.075(7) -0.027(6) 0.027(5) -0.011(6)
F6 0.194(12) 0.114(8) 0.187(11) 0.005(7) 0.099(10) 0.041(8)
F3 0.154(10) 0.119(8) 0.210(12) -0.004(8) 0.085(9) 0.007(7)
C11 0.049(4) 0.058(5) 0.047(4) -0.033(4) -0.006(3) 0.010(4)
F5 0.107(7) 0.43(2) 0.098(6) -0.035(10) -0.017(5) -0.139(11)
O3 0.201(13) 0.092(7) 0.101(7) -0.046(6) 0.012(8) 0.060(8)
C1 0.046(4) 0.060(5) 0.050(4) -0.026(4) -0.007(4) 0.008(4)
C33 0.040(4) 0.051(5) 0.059(5) -0.024(4) -0.009(4) 0.016(4)
C37 0.059(6) 0.074(8) 0.092(8) -0.025(6) 0.012(6) 0.026(6)
C47 0.079(8) 0.060(7) 0.107(9) -0.018(6) 0.033(7) 0.002(6)
C4 0.049(5) 0.066(6) 0.053(5) -0.029(4) -0.006(4) -0.002(4)
F12 0.206(13) 0.086(6) 0.186(11) -0.042(7) -0.010(10) -0.018(7)
C14 0.067(6) 0.088(7) 0.066(6) -0.054(6) -0.026(5) 0.018(5)
C65 0.032(8) 0.109(19) 0.042(9) 0.002(11) -0.003(7) 0.000(10)
C12 0.057(5) 0.073(6) 0.069(6) -0.043(5) -0.022(5) 0.024(5)
C2 0.040(4) 0.075(6) 0.062(5) -0.029(5) -0.013(4) 0.005(4)
O6 0.144(6) 0.128(5) 0.124(5) -0.057(4) -0.023(4) 0.006(4)
C44 0.052(5) 0.049(5) 0.059(5) -0.020(4) -0.004(4) 0.005(4)
C13 0.063(6) 0.098(8) 0.078(7) -0.056(6) -0.032(5) 0.029(6)
F8 0.200(13) 0.114(8) 0.221(14) -0.063(8) -0.037(11) -0.031(8)
C29 0.078(7) 0.064(6) 0.070(6) -0.023(5) 0.010(5) -0.003(5)
C48 0.117(11) 0.070(8) 0.115(11) -0.018(7) 0.055(9) -0.026(8)
C28 0.113(11) 0.077(8) 0.086(8) -0.013(7) 0.032(8) -0.020(8)
C19 0.060(6) 0.084(7) 0.098(8) -0.075(7) -0.013(5) 0.021(5)
F7 0.163(11) 0.146(10) 0.202(12) -0.068(9) 0.077(9) -0.017(8)
F11 0.190(12) 0.154(10) 0.196(12) -0.052(9) -0.016(10) -0.088(9)
C27 0.112(10) 0.055(6) 0.099(9) -0.020(6) 0.023(8) -0.005(6)
O5 0.144(6) 0.140(6) 0.146(6) -0.060(4) -0.021(4) -0.011(4)
N7 0.069(12) 0.105(16) 0.075(13) -0.027(12) -0.023(10) -0.005(11)
F10 0.217(14) 0.145(10) 0.185(12) -0.075(9) 0.076(11) -0.018(9)
O2 0.099(9) 0.159(12) 0.198(14) 0.006(11) 0.031(9) 0.045(8)
C36 0.071(10) 0.116(15) 0.062(9) -0.039(10) -0.003(8) 0.032(10)
C38 0.085(11) 0.089(12) 0.080(10) -0.028(9) -0.002(8) 0.039(9)
C35 0.062(8) 0.070(9) 0.063(8) -0.018(7) -0.002(7) 0.018(7)
C66 0.055(11) 0.067(13) 0.075(13) -0.003(11) -0.010(10) 0.009(9)
C39 0.074(10) 0.086(11) 0.075(9) -0.027(8) -0.004(8) 0.022(8)
C51 0.126(6) 0.125(6) 0.127(6) -0.033(3) -0.010(3) -0.010(3)
C61 0.31(2) 0.199(15) 0.33(3) 0.034(16) -0.15(2) -0.120(16)
C52 0.126(6) 0.125(6) 0.127(6) -0.033(3) -0.010(3) -0.010(3)
C62 0.31(2) 0.199(15) 0.33(3) 0.034(16) -0.15(2) -0.120(16)
C17 0.079(7) 0.080(7) 0.084(7) -0.056(5) -0.022(5) 0.023(5)
C21 0.079(7) 0.080(7) 0.084(7) -0.056(5) -0.022(5) 0.023(5)
C57 0.103(5) 0.103(5) 0.105(5) -0.033(3) -0.006(3) -0.012(3)
C63 0.109(19) 0.039(10) 0.066(13) 0.004(9) -0.025(13) -0.017(11)
C18 0.079(7) 0.080(7) 0.084(7) -0.056(5) -0.022(5) 0.023(5)
C20 0.079(7) 0.080(7) 0.084(7) -0.056(5) -0.022(5) 0.023(5)
C64 0.12(2) 0.050(12) 0.11(2) -0.002(12) -0.052(17) -0.001(13)
N8 0.15(3) 0.073(15) 0.13(2) -0.018(15) 0.00(2) -0.017(15)
C58 0.103(5) 0.103(5) 0.105(5) -0.033(3) -0.006(3) -0.012(3)
C53 0.126(6) 0.125(6) 0.127(6) -0.033(3) -0.010(3) -0.010(3)
C56 0.103(5) 0.103(5) 0.105(5) -0.033(3) -0.006(3) -0.012(3)
C54 0.126(6) 0.125(6) 0.127(6) -0.033(3) -0.010(3) -0.010(3)
C60 0.31(2) 0.199(15) 0.33(3) 0.034(16) -0.15(2) -0.120(16)
C43 0.040(16) 0.040(17) 0.055(18) -0.019(14) -0.001(14) 0.016(13)
C42 0.048(19) 0.06(2) 0.051(18) -0.029(17) 0.011(15) 0.005(16)
C41 0.031(15) 0.05(2) 0.09(3) -0.05(2) -0.004(17) 0.010(14)
C40 0.027(15) 0.05(2) 0.06(2) -0.015(17) 0.018(15) -0.002(14)
C55 0.103(5) 0.103(5) 0.105(5) -0.033(3) -0.006(3) -0.012(3)
C24 0.079(7) 0.080(7) 0.084(7) -0.056(5) -0.022(5) 0.023(5)
C25 0.079(7) 0.080(7) 0.084(7) -0.056(5) -0.022(5) 0.023(5)
C23 0.079(7) 0.080(7) 0.084(7) -0.056(5) -0.022(5) 0.023(5)
C22 0.079(7) 0.080(7) 0.084(7) -0.056(5) -0.022(5) 0.023(5)
C59 0.31(2) 0.199(15) 0.33(3) 0.034(16) -0.15(2) -0.120(16)

_geom_special_details            
;
 All esds (except the esd in the dihedral angle between two l.s. planes)
 are estimated using the full covariance matrix.  The cell esds are taken
 into account individually in the estimation of esds in distances, angles
 and torsion angles; correlations between esds in cell parameters are only
 used when they are defined by crystal symmetry.  An approximate (isotropic)
 treatment of cell esds is used for estimating esds involving l.s. planes.
;
loop_
_geom_bond_atom_site_label_1
_geom_bond_atom_site_label_2
_geom_bond_distance
_geom_bond_site_symmetry_2
_geom_bond_publ_flag
Rh1 N5 1.984(6) . ?
Rh1 N1 2.040(6) . ?
Rh1 N2 1.964(6) . ?
Rh1 N4 2.047(7) . ?
Rh1 N3 2.046(7) . ?
Rh1 N6 2.050(7) . ?
P3 F1 1.592(8) . ?
P3 F4 1.545(8) . ?
P3 F2 1.593(8) . ?
P3 F6 1.492(11) . ?
P3 F3 1.580(11) . ?
P3 F5 1.519(8) . ?
P5 F15 1.591(7) . ?
P5 F14 1.581(7) . ?
P5 F18 1.599(8) . ?
P5 F13 1.593(9) . ?
P5 F16 1.544(8) . ?
P5 F17 1.574(8) . ?
P2 O4 1.453(8) . ?
P2 O6 1.634(13) . ?
P2 C19 1.787(9) . ?
P2 O5 1.707(15) . ?
P1 O1 1.471(10) . ?
P1 O3 1.605(14) . ?
P1 C37 1.803(11) . ?
P1 O2 1.540(15) . ?
P4 F9 1.521(11) . ?
P4 F12 1.598(12) . ?
P4 F8 1.568(13) . ?
P4 F7 1.566(12) . ?
P4 F11 1.566(12) . ?
P4 F10 1.538(12) . ?
N5 C31 1.338(10) . ?
N5 C45 1.337(10) . ?
N1 C5 1.361(10) . ?
N1 C1 1.350(11) . ?
N2 C6 1.344(10) . ?
N2 C10 1.333(10) . ?
N4 C30 1.365(11) . ?
N4 C26 1.312(12) . ?
N3 C15 1.346(10) . ?
N3 C11 1.357(10) . ?
N6 C46 1.360(11) . ?
N6 C50 1.341(11) . ?
C31 C32 1.379(11) . ?
C31 C30 1.492(12) . ?
C8 C9 1.426(11) . ?
C8 C7 1.414(13) . ?
C8 C16 1.461(12) . ?
C45 C46 1.488(12) . ?
C45 C44 1.364(12) . ?
C9 H9 0.9500 . ?
C9 C10 1.377(11) . ?
C32 H32 0.9500 . ?
C32 C33 1.398(13) . ?
C5 C6 1.492(11) . ?
C5 C4 1.381(11) . ?
C30 C29 1.364(14) . ?
C6 C7 1.356(11) . ?
C7 H7 0.9500 . ?
C46 C47 1.359(14) . ?
C10 C11 1.488(11) . ?
C15 H15 0.9500 . ?
C15 C14 1.370(12) . ?
C3 H3 0.9500 . ?
C3 C4 1.370(13) . ?
C3 C2 1.397(13) . ?
C50 H50 0.9500 . ?
C50 C49 1.362(14) . ?
C26 H26 0.9500 . ?
C26 C27 1.368(16) . ?
C16 C17 1.51(3) . ?
C16 C21 1.28(3) . ?
C16 C25 1.35(3) . ?
C16 C23 1.37(3) . ?
C34 C33 1.482(11) . ?
C34 C35 1.328(17) . ?
C34 C39 1.421(19) . ?
C34 C43 1.47(3) . ?
C34 C41 1.34(3) . ?
C49 H49 0.9500 . ?
C49 C48 1.364(17) . ?
C11 C12 1.373(12) . ?
O3 C61 1.435(4) . ?
C1 H1 0.9500 . ?
C1 C2 1.372(12) . ?
C33 C44 1.412(13) . ?
C37 C36 1.34(2) . ?
C37 C38 1.43(2) . ?
C37 C42 1.46(4) . ?
C37 C40 1.17(4) . ?
C47 H47 0.9500 . ?
C47 C48 1.373(16) . ?
C4 H4 0.9500 . ?
C14 H14 0.9500 . ?
C14 C13 1.382(14) . ?
C65 N7 1.07(3) . ?
C65 C66 1.43(4) . ?
C12 H12 0.9500 . ?
C12 C13 1.387(13) . ?
C2 H2 0.9500 . ?
O6 C51 1.435(4) . ?
O6 C53 1.435(4) . ?
C44 H44 0.9500 . ?
C13 H13 0.9500 . ?
C29 H29 0.9500 . ?
C29 C28 1.390(17) . ?
C48 H48 0.9500 . ?
C28 H28 0.9500 . ?
C28 C27 1.382(18) . ?
C19 C18 1.45(2) . ?
C19 C20 1.37(2) . ?
C19 C24 1.27(3) . ?
C19 C22 1.40(3) . ?
C27 H27 0.9500 . ?
O5 C57 1.435(4) . ?
O5 C55 1.434(4) . ?
O2 C59 1.447(5) . ?
C36 H36 0.9500 . ?
C36 C35 1.40(2) . ?
C38 H38 0.9500 . ?
C38 C39 1.35(2) . ?
C35 H35 0.9500 . ?
C66 H66A 0.9800 . ?
C66 H66B 0.9800 . ?
C66 H66C 0.9800 . ?
C39 H39 0.9500 . ?
C51 H51A 0.9900 . ?
C51 H51B 0.9900 . ?
C51 C52 1.498(5) . ?
C61 H61A 0.9900 . ?
C61 H61B 0.9900 . ?
C61 C62 1.500(4) . ?
C52 H52A 0.9600 . ?
C52 H52B 0.9600 . ?
C52 H52C 0.9603 . ?
C62 H62A 0.9597 . ?
C62 H62B 0.9603 . ?
C62 H62C 0.9597 . ?
C17 H17 0.9500 . ?
C17 C18 1.37(3) . ?
C21 H21 0.9500 . ?
C21 C20 1.41(3) . ?
C57 H57A 0.9900 . ?
C57 H57B 0.9900 . ?
C57 C58 1.499(4) . ?
C63 C64 1.43(3) . ?
C63 N8 1.05(3) . ?
C18 H18 0.9500 . ?
C20 H20 0.9500 . ?
C64 H64A 0.9800 . ?
C64 H64B 0.9800 . ?
C64 H64C 0.9800 . ?
C58 H58A 0.9800 . ?
C58 H58B 0.9800 . ?
C58 H58C 0.9800 . ?
C53 H53A 0.9900 . ?
C53 H53B 0.9900 . ?
C53 C54 1.500(5) . ?
C56 H56A 0.9800 . ?
C56 H56B 0.9800 . ?
C56 H56C 0.9800 . ?
C56 C55 1.499(4) . ?
C54 H54A 0.9600 . ?
C54 H54B 0.9600 . ?
C54 H54C 0.9600 . ?
C60 H60A 0.9603 . ?
C60 H60B 0.9597 . ?
C60 H60C 0.9602 . ?
C60 C59 1.499(5) . ?
C43 H43 0.9500 . ?
C43 C42 1.40(4) . ?
C42 H42 0.9500 . ?
C41 H41 0.9500 . ?
C41 C40 1.48(4) . ?
C40 H40 0.9500 . ?
C55 H55A 0.9900 . ?
C55 H55B 0.9900 . ?
C24 H24 0.9500 . ?
C24 C25 1.36(3) . ?
C25 H25 0.9500 . ?
C23 H23 0.9500 . ?
C23 C22 1.39(3) . ?
C22 H22 0.9500 . ?
C59 H59A 0.9598 . ?
C59 H59B 0.9601 . ?

loop_
_geom_angle_atom_site_label_1
_geom_angle_atom_site_label_2
_geom_angle_atom_site_label_3
_geom_angle
_geom_angle_site_symmetry_1
_geom_angle_site_symmetry_3
_geom_angle_publ_flag
N5 Rh1 N1 96.9(3) . . ?
N5 Rh1 N4 80.4(3) . . ?
N5 Rh1 N3 102.7(2) . . ?
N5 Rh1 N6 80.4(3) . . ?
N1 Rh1 N4 89.1(3) . . ?
N1 Rh1 N3 160.3(3) . . ?
N1 Rh1 N6 93.9(3) . . ?
N2 Rh1 N5 177.2(3) . . ?
N2 Rh1 N1 80.6(3) . . ?
N2 Rh1 N4 98.1(3) . . ?
N2 Rh1 N3 79.7(3) . . ?
N2 Rh1 N6 101.1(3) . . ?
N4 Rh1 N6 160.8(3) . . ?
N3 Rh1 N4 94.6(3) . . ?
N3 Rh1 N6 88.9(3) . . ?
F1 P3 F2 83.1(5) . . ?
F4 P3 F1 95.0(5) . . ?
F4 P3 F2 175.9(6) . . ?
F4 P3 F3 87.6(7) . . ?
F6 P3 F1 87.1(7) . . ?
F6 P3 F4 92.6(7) . . ?
F6 P3 F2 90.8(7) . . ?
F6 P3 F3 171.9(8) . . ?
F6 P3 F5 99.7(10) . . ?
F3 P3 F1 84.9(6) . . ?
F3 P3 F2 88.7(7) . . ?
F5 P3 F1 172.1(9) . . ?
F5 P3 F4 88.8(6) . . ?
F5 P3 F2 92.7(6) . . ?
F5 P3 F3 88.4(9) . . ?
F15 P5 F18 177.7(5) . . ?
F15 P5 F13 87.4(4) . . ?
F14 P5 F15 89.8(4) . . ?
F14 P5 F18 89.2(4) . . ?
F14 P5 F13 87.7(5) . . ?
F13 P5 F18 90.5(5) . . ?
F16 P5 F15 92.2(5) . . ?
F16 P5 F14 91.2(5) . . ?
F16 P5 F18 89.9(5) . . ?
F16 P5 F13 178.8(6) . . ?
F16 P5 F17 94.5(6) . . ?
F17 P5 F15 92.6(5) . . ?
F17 P5 F14 173.8(7) . . ?
F17 P5 F18 88.2(5) . . ?
F17 P5 F13 86.6(6) . . ?
O4 P2 O6 114.1(6) . . ?
O4 P2 C19 112.9(5) . . ?
O4 P2 O5 109.9(6) . . ?
O6 P2 C19 103.2(6) . . ?
O6 P2 O5 110.7(7) . . ?
O5 P2 C19 105.7(6) . . ?
O1 P1 O3 115.1(7) . . ?
O1 P1 C37 113.8(6) . . ?
O1 P1 O2 115.5(8) . . ?
O3 P1 C37 103.7(6) . . ?
O2 P1 O3 104.0(9) . . ?
O2 P1 C37 103.3(8) . . ?
F9 P4 F12 178.2(7) . . ?
F9 P4 F8 88.1(7) . . ?
F9 P4 F7 90.3(8) . . ?
F9 P4 F11 91.5(8) . . ?
F9 P4 F10 91.3(8) . . ?
F8 P4 F12 90.5(7) . . ?
F7 P4 F12 88.6(7) . . ?
F7 P4 F8 90.7(8) . . ?
F7 P4 F11 91.9(8) . . ?
F11 P4 F12 89.9(7) . . ?
F11 P4 F8 177.4(9) . . ?
F10 P4 F12 89.8(8) . . ?
F10 P4 F8 87.2(9) . . ?
F10 P4 F7 177.3(10) . . ?
F10 P4 F11 90.2(9) . . ?
C31 N5 Rh1 118.0(5) . . ?
C45 N5 Rh1 117.4(5) . . ?
C45 N5 C31 124.4(7) . . ?
C5 N1 Rh1 113.2(5) . . ?
C1 N1 Rh1 127.3(6) . . ?
C1 N1 C5 119.5(7) . . ?
C6 N2 Rh1 118.2(5) . . ?
C10 N2 Rh1 118.8(5) . . ?
C10 N2 C6 122.9(7) . . ?
C30 N4 Rh1 112.9(6) . . ?
C26 N4 Rh1 128.7(7) . . ?
C26 N4 C30 118.3(8) . . ?
C15 N3 Rh1 126.7(6) . . ?
C15 N3 C11 119.3(7) . . ?
C11 N3 Rh1 113.8(5) . . ?
C46 N6 Rh1 113.1(5) . . ?
C50 N6 Rh1 126.6(6) . . ?
C50 N6 C46 120.1(8) . . ?
N5 C31 C32 118.4(8) . . ?
N5 C31 C30 112.4(7) . . ?
C32 C31 C30 129.1(8) . . ?
C9 C8 C16 119.9(8) . . ?
C7 C8 C9 117.3(8) . . ?
C7 C8 C16 122.7(8) . . ?
N5 C45 C46 113.4(7) . . ?
N5 C45 C44 119.0(8) . . ?
C44 C45 C46 127.6(8) . . ?
C8 C9 H9 120.4 . . ?
C10 C9 C8 119.2(8) . . ?
C10 C9 H9 120.4 . . ?
C31 C32 H32 119.9 . . ?
C31 C32 C33 120.2(8) . . ?
C33 C32 H32 119.9 . . ?
N1 C5 C6 115.5(6) . . ?
N1 C5 C4 120.9(8) . . ?
C4 C5 C6 123.6(7) . . ?
N4 C30 C31 115.9(7) . . ?
C29 C30 N4 122.8(9) . . ?
C29 C30 C31 121.3(8) . . ?
N2 C6 C5 112.4(6) . . ?
N2 C6 C7 120.0(7) . . ?
C7 C6 C5 127.5(7) . . ?
C8 C7 H7 119.8 . . ?
C6 C7 C8 120.4(7) . . ?
C6 C7 H7 119.8 . . ?
N6 C46 C45 115.4(8) . . ?
C47 C46 N6 120.2(8) . . ?
C47 C46 C45 124.4(9) . . ?
N2 C10 C9 120.2(7) . . ?
N2 C10 C11 112.6(7) . . ?
C9 C10 C11 127.2(8) . . ?
N3 C15 H15 119.1 . . ?
N3 C15 C14 121.8(8) . . ?
C14 C15 H15 119.1 . . ?
C4 C3 H3 120.1 . . ?
C4 C3 C2 119.8(8) . . ?
C2 C3 H3 120.1 . . ?
N6 C50 H50 119.4 . . ?
N6 C50 C49 121.1(9) . . ?
C49 C50 H50 119.4 . . ?
N4 C26 H26 118.3 . . ?
N4 C26 C27 123.4(10) . . ?
C27 C26 H26 118.3 . . ?
C8 C16 C17 120.6(11) . . ?
C21 C16 C8 122.1(12) . . ?
C21 C16 C23 118.7(15) . . ?
C25 C16 C8 125.7(14) . . ?
C25 C16 C17 113.7(15) . . ?
C23 C16 C8 117.9(13) . . ?
C35 C34 C33 122.0(10) . . ?
C35 C34 C39 120.8(11) . . ?
C39 C34 C33 116.9(10) . . ?
C43 C34 C33 118.1(14) . . ?
C41 C34 C33 126.9(16) . . ?
C41 C34 C43 112.8(19) . . ?
C50 C49 H49 120.5 . . ?
C50 C49 C48 119.0(10) . . ?
C48 C49 H49 120.5 . . ?
N3 C11 C10 114.8(7) . . ?
N3 C11 C12 121.2(7) . . ?
C12 C11 C10 123.9(7) . . ?
C61 O3 P1 125.2(14) . . ?
N1 C1 H1 119.1 . . ?
N1 C1 C2 121.9(8) . . ?
C2 C1 H1 119.1 . . ?
C32 C33 C34 122.3(8) . . ?
C32 C33 C44 117.9(7) . . ?
C44 C33 C34 119.7(8) . . ?
C36 C37 P1 125.9(10) . . ?
C36 C37 C38 116.0(12) . . ?
C38 C37 P1 117.8(10) . . ?
C42 C37 P1 112.4(17) . . ?
C40 C37 P1 121.4(17) . . ?
C40 C37 C42 122(2) . . ?
C46 C47 H47 120.3 . . ?
C46 C47 C48 119.4(11) . . ?
C48 C47 H47 120.3 . . ?
C5 C4 H4 120.3 . . ?
C3 C4 C5 119.4(8) . . ?
C3 C4 H4 120.3 . . ?
C15 C14 H14 120.4 . . ?
C15 C14 C13 119.2(8) . . ?
C13 C14 H14 120.4 . . ?
N7 C65 C66 179(3) . . ?
C11 C12 H12 120.4 . . ?
C11 C12 C13 119.3(8) . . ?
C13 C12 H12 120.4 . . ?
C3 C2 H2 120.7 . . ?
C1 C2 C3 118.5(8) . . ?
C1 C2 H2 120.7 . . ?
C51 O6 P2 119.0(14) . . ?
C53 O6 P2 126.1(14) . . ?
C45 C44 C33 120.1(8) . . ?
C45 C44 H44 120.0 . . ?
C33 C44 H44 120.0 . . ?
C14 C13 C12 119.2(9) . . ?
C14 C13 H13 120.4 . . ?
C12 C13 H13 120.4 . . ?
C30 C29 H29 121.4 . . ?
C30 C29 C28 117.1(10) . . ?
C28 C29 H29 121.4 . . ?
C49 C48 C47 120.2(11) . . ?
C49 C48 H48 119.9 . . ?
C47 C48 H48 119.9 . . ?
C29 C28 H28 119.7 . . ?
C27 C28 C29 120.6(11) . . ?
C27 C28 H28 119.7 . . ?
C18 C19 P2 118.2(12) . . ?
C20 C19 P2 127.7(12) . . ?
C20 C19 C22 114.0(16) . . ?
C24 C19 P2 119.3(13) . . ?
C24 C19 C18 121.8(16) . . ?
C22 C19 P2 117.4(12) . . ?
C26 C27 C28 117.8(11) . . ?
C26 C27 H27 121.1 . . ?
C28 C27 H27 121.1 . . ?
C57 O5 P2 117.2(13) . . ?
C55 O5 P2 118.4(13) . . ?
C59 O2 P1 120.0(15) . . ?
C37 C36 H36 118.4 . . ?
C37 C36 C35 123.1(14) . . ?
C35 C36 H36 118.4 . . ?
C37 C38 H38 119.0 . . ?
C39 C38 C37 122.1(15) . . ?
C39 C38 H38 119.0 . . ?
C34 C35 C36 118.9(14) . . ?
C34 C35 H35 120.5 . . ?
C36 C35 H35 120.5 . . ?
C65 C66 H66A 109.5 . . ?
C65 C66 H66B 109.5 . . ?
C65 C66 H66C 109.5 . . ?
H66A C66 H66B 109.5 . . ?
H66A C66 H66C 109.5 . . ?
H66B C66 H66C 109.5 . . ?
C34 C39 H39 121.0 . . ?
C38 C39 C34 117.9(15) . . ?
C38 C39 H39 121.0 . . ?
O6 C51 H51A 109.9 . . ?
O6 C51 H51B 109.9 . . ?
O6 C51 C52 109(2) . . ?
H51A C51 H51B 108.3 . . ?
C52 C51 H51A 109.9 . . ?
C52 C51 H51B 109.9 . . ?
O3 C61 H61A 110.0 . . ?
O3 C61 H61B 110.0 . . ?
O3 C61 C62 108(2) . . ?
H61A C61 H61B 108.4 . . ?
C62 C61 H61A 110.0 . . ?
C62 C61 H61B 110.0 . . ?
C51 C52 H52A 108.3 . . ?
C51 C52 H52B 109.7 . . ?
C51 C52 H52C 110.4 . . ?
H52A C52 H52B 109.5 . . ?
H52A C52 H52C 109.5 . . ?
H52B C52 H52C 109.5 . . ?
C61 C62 H62A 108.2 . . ?
C61 C62 H62B 108.5 . . ?
C61 C62 H62C 111.7 . . ?
H62A C62 H62B 109.5 . . ?
H62A C62 H62C 109.5 . . ?
H62B C62 H62C 109.5 . . ?
C16 C17 H17 120.3 . . ?
C18 C17 C16 119.4(19) . . ?
C18 C17 H17 120.3 . . ?
C16 C21 H21 119.9 . . ?
C16 C21 C20 120(2) . . ?
C20 C21 H21 119.9 . . ?
O5 C57 H57A 108.9 . . ?
O5 C57 H57B 108.9 . . ?
O5 C57 C58 113(2) . . ?
H57A C57 H57B 107.7 . . ?
C58 C57 H57A 108.9 . . ?
C58 C57 H57B 108.9 . . ?
N8 C63 C64 169(4) . . ?
C19 C18 H18 120.9 . . ?
C17 C18 C19 118(2) . . ?
C17 C18 H18 120.9 . . ?
C19 C20 C21 123(2) . . ?
C19 C20 H20 118.7 . . ?
C21 C20 H20 118.7 . . ?
C63 C64 H64A 109.5 . . ?
C63 C64 H64B 109.5 . . ?
C63 C64 H64C 109.5 . . ?
H64A C64 H64B 109.5 . . ?
H64A C64 H64C 109.5 . . ?
H64B C64 H64C 109.5 . . ?
C57 C58 H58A 109.5 . . ?
C57 C58 H58B 109.5 . . ?
C57 C58 H58C 109.5 . . ?
H58A C58 H58B 109.5 . . ?
H58A C58 H58C 109.5 . . ?
H58B C58 H58C 109.5 . . ?
O6 C53 H53A 109.6 . . ?
O6 C53 H53B 109.6 . . ?
O6 C53 C54 110(2) . . ?
H53A C53 H53B 108.1 . . ?
C54 C53 H53A 109.6 . . ?
C54 C53 H53B 109.6 . . ?
H56A C56 H56B 109.5 . . ?
H56A C56 H56C 109.5 . . ?
H56B C56 H56C 109.5 . . ?
C55 C56 H56A 109.5 . . ?
C55 C56 H56B 109.5 . . ?
C55 C56 H56C 109.5 . . ?
C53 C54 H54A 109.2 . . ?
C53 C54 H54B 109.1 . . ?
C53 C54 H54C 110.1 . . ?
H54A C54 H54B 109.5 . . ?
H54A C54 H54C 109.4 . . ?
H54B C54 H54C 109.5 . . ?
H60A C60 H60B 109.5 . . ?
H60A C60 H60C 109.4 . . ?
H60B C60 H60C 109.5 . . ?
C59 C60 H60A 101.7 . . ?
C59 C60 H60B 122.1 . . ?
C59 C60 H60C 103.9 . . ?
C34 C43 H43 118.7 . . ?
C42 C43 C34 123(3) . . ?
C42 C43 H43 118.7 . . ?
C37 C42 H42 123.5 . . ?
C43 C42 C37 113(3) . . ?
C43 C42 H42 123.5 . . ?
C34 C41 H41 119.4 . . ?
C34 C41 C40 121(3) . . ?
C40 C41 H41 119.4 . . ?
C37 C40 C41 120(3) . . ?
C37 C40 H40 119.8 . . ?
C41 C40 H40 119.8 . . ?
O5 C55 C56 110(2) . . ?
O5 C55 H55A 109.7 . . ?
O5 C55 H55B 109.7 . . ?
C56 C55 H55A 109.7 . . ?
C56 C55 H55B 109.7 . . ?
H55A C55 H55B 108.2 . . ?
C19 C24 H24 120.0 . . ?
C19 C24 C25 120(2) . . ?
C25 C24 H24 120.0 . . ?
C16 C25 C24 126(2) . . ?
C16 C25 H25 117.0 . . ?
C24 C25 H25 117.0 . . ?
C16 C23 H23 119.7 . . ?
C16 C23 C22 121(2) . . ?
C22 C23 H23 119.7 . . ?
C19 C22 H22 119.9 . . ?
C23 C22 C19 120(2) . . ?
C23 C22 H22 119.9 . . ?
O2 C59 C60 116(2) . . ?
O2 C59 H59A 93.5 . . ?
O2 C59 H59B 116.1 . . ?
C60 C59 H59A 79.7 . . ?
C60 C59 H59B 126.2 . . ?
H59A C59 H59B 109.5 . . ?

loop_
_geom_torsion_atom_site_label_1
_geom_torsion_atom_site_label_2
_geom_torsion_atom_site_label_3
_geom_torsion_atom_site_label_4
_geom_torsion
_geom_torsion_site_symmetry_1
_geom_torsion_site_symmetry_2
_geom_torsion_site_symmetry_3
_geom_torsion_site_symmetry_4
_geom_torsion_publ_flag
Rh1 N5 C31 C32 172.4(5) . . . . ?
Rh1 N5 C31 C30 -6.3(8) . . . . ?
Rh1 N5 C45 C46 4.7(9) . . . . ?
Rh1 N5 C45 C44 -173.8(6) . . . . ?
Rh1 N1 C5 C6 2.2(9) . . . . ?
Rh1 N1 C5 C4 -177.6(7) . . . . ?
Rh1 N1 C1 C2 176.1(7) . . . . ?
Rh1 N2 C6 C5 -1.1(9) . . . . ?
Rh1 N2 C6 C7 175.9(6) . . . . ?
Rh1 N2 C10 C9 -174.0(7) . . . . ?
Rh1 N2 C10 C11 4.9(10) . . . . ?
Rh1 N4 C30 C31 -2.4(9) . . . . ?
Rh1 N4 C30 C29 178.7(8) . . . . ?
Rh1 N4 C26 C27 -179.4(10) . . . . ?
Rh1 N3 C15 C14 174.4(8) . . . . ?
Rh1 N3 C11 C10 2.7(10) . . . . ?
Rh1 N3 C11 C12 -175.6(8) . . . . ?
Rh1 N6 C46 C45 3.7(9) . . . . ?
Rh1 N6 C46 C47 -176.0(9) . . . . ?
Rh1 N6 C50 C49 174.8(8) . . . . ?
P2 O6 C51 C52 -172(2) . . . . ?
P2 O6 C53 C54 170(2) . . . . ?
P2 C19 C18 C17 177(2) . . . . ?
P2 C19 C20 C21 175.8(19) . . . . ?
P2 C19 C24 C25 -180(2) . . . . ?
P2 C19 C22 C23 -179(2) . . . . ?
P2 O5 C57 C58 171.7(19) . . . . ?
P2 O5 C55 C56 -171.9(18) . . . . ?
P1 O3 C61 C62 176(2) . . . . ?
P1 C37 C36 C35 178.4(14) . . . . ?
P1 C37 C38 C39 -176.7(15) . . . . ?
P1 C37 C42 C43 176(2) . . . . ?
P1 C37 C40 C41 -175(3) . . . . ?
P1 O2 C59 C60 177(2) . . . . ?
N5 C31 C32 C33 1.8(11) . . . . ?
N5 C31 C30 N4 5.6(10) . . . . ?
N5 C31 C30 C29 -175.4(9) . . . . ?
N5 C45 C46 N6 -5.5(11) . . . . ?
N5 C45 C46 C47 174.2(11) . . . . ?
N5 C45 C44 C33 0.9(13) . . . . ?
N1 C5 C6 N2 -0.8(10) . . . . ?
N1 C5 C6 C7 -177.5(8) . . . . ?
N1 C5 C4 C3 1.1(14) . . . . ?
N1 C1 C2 C3 1.0(15) . . . . ?
N2 C6 C7 C8 -2.0(13) . . . . ?
N2 C10 C11 N3 -4.9(11) . . . . ?
N2 C10 C11 C12 173.4(9) . . . . ?
N4 C30 C29 C28 0.8(17) . . . . ?
N4 C26 C27 C28 0(2) . . . . ?
N3 C15 C14 C13 0.7(17) . . . . ?
N3 C11 C12 C13 0.5(16) . . . . ?
N6 C46 C47 C48 0(2) . . . . ?
N6 C50 C49 C48 0.8(18) . . . . ?
C31 N5 C45 C46 178.8(7) . . . . ?
C31 N5 C45 C44 0.3(12) . . . . ?
C31 C32 C33 C34 179.4(8) . . . . ?
C31 C32 C33 C44 -0.7(12) . . . . ?
C31 C30 C29 C28 -178.1(11) . . . . ?
O4 P2 O6 C51 -45(2) . . . . ?
O4 P2 O6 C53 146(2) . . . . ?
O4 P2 C19 C18 -157.0(14) . . . . ?
O4 P2 C19 C20 148.6(18) . . . . ?
O4 P2 C19 C24 13.6(19) . . . . ?
O4 P2 C19 C22 -19.6(18) . . . . ?
O4 P2 O5 C57 -45.9(18) . . . . ?
O4 P2 O5 C55 125.6(17) . . . . ?
C8 C9 C10 N2 -1.7(13) . . . . ?
C8 C9 C10 C11 179.5(9) . . . . ?
C8 C16 C17 C18 -174(2) . . . . ?
C8 C16 C21 C20 -179.6(19) . . . . ?
C8 C16 C25 C24 171(2) . . . . ?
C8 C16 C23 C22 175(2) . . . . ?
C45 N5 C31 C32 -1.7(11) . . . . ?
C45 N5 C31 C30 179.6(7) . . . . ?
C45 C46 C47 C48 -179.5(13) . . . . ?
C9 C8 C7 C6 2.4(13) . . . . ?
C9 C8 C16 C17 -23.0(18) . . . . ?
C9 C8 C16 C21 28(2) . . . . ?
C9 C8 C16 C25 158.4(17) . . . . ?
C9 C8 C16 C23 -165.2(16) . . . . ?
C9 C10 C11 N3 173.9(9) . . . . ?
C9 C10 C11 C12 -7.8(16) . . . . ?
C32 C31 C30 N4 -172.9(8) . . . . ?
C32 C31 C30 C29 6.0(14) . . . . ?
C32 C33 C44 C45 -0.7(13) . . . . ?
C5 N1 C1 C2 -0.9(13) . . . . ?
C5 C6 C7 C8 174.5(8) . . . . ?
C30 N4 C26 C27 1.8(17) . . . . ?
C30 C31 C32 C33 -179.7(8) . . . . ?
C30 C29 C28 C27 1(2) . . . . ?
C6 N2 C10 C9 2.3(13) . . . . ?
C6 N2 C10 C11 -178.8(7) . . . . ?
C6 C5 C4 C3 -178.6(9) . . . . ?
C7 C8 C9 C10 -0.6(13) . . . . ?
C7 C8 C16 C17 156.8(15) . . . . ?
C7 C8 C16 C21 -152.1(17) . . . . ?
C7 C8 C16 C25 -22(2) . . . . ?
C7 C8 C16 C23 15(2) . . . . ?
C46 N6 C50 C49 0.2(13) . . . . ?
C46 C45 C44 C33 -177.3(8) . . . . ?
C46 C47 C48 C49 1(3) . . . . ?
C10 N2 C6 C5 -177.4(7) . . . . ?
C10 N2 C6 C7 -0.4(13) . . . . ?
C10 C11 C12 C13 -177.7(10) . . . . ?
C15 N3 C11 C10 178.1(8) . . . . ?
C15 N3 C11 C12 -0.3(14) . . . . ?
C15 C14 C13 C12 -0.4(19) . . . . ?
O1 P1 O3 C61 -21(2) . . . . ?
O1 P1 C37 C36 179.4(16) . . . . ?
O1 P1 C37 C38 5.7(16) . . . . ?
O1 P1 C37 C42 -73.1(18) . . . . ?
O1 P1 C37 C40 128(3) . . . . ?
O1 P1 O2 C59 7(3) . . . . ?
C50 N6 C46 C45 179.0(7) . . . . ?
C50 N6 C46 C47 -0.7(14) . . . . ?
C50 C49 C48 C47 -1(2) . . . . ?
C26 N4 C30 C31 176.6(8) . . . . ?
C26 N4 C30 C29 -2.3(14) . . . . ?
C16 C8 C9 C10 179.2(9) . . . . ?
C16 C8 C7 C6 -177.4(9) . . . . ?
C16 C17 C18 C19 -4(4) . . . . ?
C16 C21 C20 C19 3(4) . . . . ?
C16 C23 C22 C19 4(4) . . . . ?
C34 C33 C44 C45 179.3(8) . . . . ?
C34 C43 C42 C37 1(4) . . . . ?
C34 C41 C40 C37 -7(7) . . . . ?
C11 N3 C15 C14 -0.4(15) . . . . ?
C11 C12 C13 C14 -0.2(19) . . . . ?
O3 P1 C37 C36 -54.9(18) . . . . ?
O3 P1 C37 C38 131.4(14) . . . . ?
O3 P1 C37 C42 52.6(18) . . . . ?
O3 P1 C37 C40 -106(3) . . . . ?
O3 P1 O2 C59 -120(2) . . . . ?
C1 N1 C5 C6 179.6(7) . . . . ?
C1 N1 C5 C4 -0.2(12) . . . . ?
C33 C34 C35 C36 -177.5(14) . . . . ?
C33 C34 C39 C38 178.5(15) . . . . ?
C33 C34 C43 C42 -179(3) . . . . ?
C33 C34 C41 C40 -178(3) . . . . ?
C37 P1 O3 C61 -146(2) . . . . ?
C37 P1 O2 C59 132(2) . . . . ?
C37 C36 C35 C34 -1(3) . . . . ?
C37 C38 C39 C34 -1(3) . . . . ?
C4 C5 C6 N2 179.0(8) . . . . ?
C4 C5 C6 C7 2.3(14) . . . . ?
C4 C3 C2 C1 -0.1(15) . . . . ?
C2 C3 C4 C5 -1.0(15) . . . . ?
O6 P2 C19 C18 -33.3(16) . . . . ?
O6 P2 C19 C20 -87.8(19) . . . . ?
O6 P2 C19 C24 137.3(18) . . . . ?
O6 P2 C19 C22 104.1(17) . . . . ?
O6 P2 O5 C57 -172.8(17) . . . . ?
O6 P2 O5 C55 -1.4(19) . . . . ?
C44 C45 C46 N6 172.8(8) . . . . ?
C44 C45 C46 C47 -7.5(16) . . . . ?
C29 C28 C27 C26 -2(2) . . . . ?
C19 P2 O6 C51 -168(2) . . . . ?
C19 P2 O6 C53 23(2) . . . . ?
C19 P2 O5 C57 76.1(18) . . . . ?
C19 P2 O5 C55 -112.4(18) . . . . ?
C19 C24 C25 C16 11(4) . . . . ?
O5 P2 O6 C51 79(2) . . . . ?
O5 P2 O6 C53 -89(2) . . . . ?
O5 P2 C19 C18 82.9(16) . . . . ?
O5 P2 C19 C20 28.5(19) . . . . ?
O5 P2 C19 C24 -106.5(18) . . . . ?
O5 P2 C19 C22 -139.7(16) . . . . ?
O2 P1 O3 C61 107(2) . . . . ?
O2 P1 C37 C36 53.3(19) . . . . ?
O2 P1 C37 C38 -120.3(15) . . . . ?
O2 P1 C37 C42 160.9(18) . . . . ?
O2 P1 C37 C40 2(3) . . . . ?
C36 C37 C38 C39 9(3) . . . . ?
C38 C37 C36 C35 -8(3) . . . . ?
C35 C34 C33 C32 -26.4(16) . . . . ?
C35 C34 C33 C44 153.7(12) . . . . ?
C35 C34 C39 C38 -8(2) . . . . ?
C39 C34 C33 C32 147.0(11) . . . . ?
C39 C34 C33 C44 -32.9(15) . . . . ?
C39 C34 C35 C36 9(2) . . . . ?
C17 C16 C25 C24 -8(4) . . . . ?
C21 C16 C23 C22 -18(4) . . . . ?
C18 C19 C24 C25 -10(4) . . . . ?
C20 C19 C22 C23 12(3) . . . . ?
C43 C34 C33 C32 -134.7(17) . . . . ?
C43 C34 C33 C44 45.4(19) . . . . ?
C43 C34 C41 C40 -15(5) . . . . ?
C42 C37 C40 C41 29(5) . . . . ?
C41 C34 C33 C32 27(3) . . . . ?
C41 C34 C33 C44 -153(3) . . . . ?
C41 C34 C43 C42 17(4) . . . . ?
C40 C37 C42 C43 -25(4) . . . . ?
C24 C19 C18 C17 6(4) . . . . ?
C25 C16 C17 C18 4(3) . . . . ?
C23 C16 C21 C20 14(4) . . . . ?
C22 C19 C20 C21 -16(3) . . . . ?

_shelx_res_file                  
;
TITL frs087_150k_0m_a.res in P-1
    frs087_150k_0m.res
    created by SHELXL-2018/3 at 15:39:37 on 17-Aug-2020
REM Old TITL FRS087_150K_0m in P-1
REM SHELXT solution in P-1: R1 0.255, Rweak 0.080, Alpha 0.070
REM <I/s> 0.000 for 0 systematic absences, Orientation as input
REM Formula found by SHELXT: C48 N8 O7 F21 P4 Rh
CELL 1.54178 12.2477 14.0636 19.8182 73.903 83.442 82.315
ZERR 2 0.0007 0.0008 0.0011 0.004 0.004 0.003
LATT 1
SFAC C H F N O P Rh
UNIT 104 102 36 14 12 10 2
DFIX 1.5 0.005 C58 C57 C55 C56 C52 C51 C53 C54 C62 C61
DFIX 1.42 0.005 O3 C61 O5 C57 O5 C55 O6 C53 O6 C51
EADP C23 C25 C24 C22 C18 C20 C21 C17
EADP C57 C58 C56 C55
ISOR 0.005 0.01 O5 C55 C56 C57 C58 O6 C53 C54 C52 C51
EADP C62 C61 C59 C60
DFIX 1.5 0.005 C58 C57 C55 C56 C62 C61 C60 C59
EADP C51 C52 C54 C53
DFIX 1.45 0.005 O2 C59 O3 C61 O6 C51 O6 C53 O5 C57 O5 C55

L.S. 20
PLAN  5
SIZE 0.07 0.21 0.23
TEMP -123.15
CONF
BOND
LIST 6
MORE -1
fmap 2
acta
BOND $H
OMIT 0 0 1
OMIT -1 -1 1
OMIT 7 -5 5
OMIT -3 10 6
OMIT 6 -12 5
OMIT -2 1 1
OMIT -1 1 2
REM <olex2.extras>
REM <HklSrc "%./FRS087_150K_0m.hkl">
REM </olex2.extras>

WGHT    0.176300   18.183601
FVAR       0.21827
RH1   7    0.704087    0.559599    0.265852    11.00000    0.03724    0.05010 =
         0.03953   -0.02612   -0.00541    0.00620
P3    6    0.290802    0.596869    0.448313    11.00000    0.05084    0.08730 =
         0.05777   -0.01943   -0.00520   -0.00961
P5    6    0.766451    0.450285    0.012617    11.00000    0.05125    0.12622 =
         0.05533   -0.05176   -0.01001    0.00697
P2    6    0.254555    1.176742    0.429543    11.00000    0.06945    0.09243 =
         0.11326   -0.08379   -0.02178    0.02565
P1    6    1.268840   -0.016486    0.119977    11.00000    0.09321    0.08767 =
         0.10992   -0.02555    0.01984    0.04453
P4    6    0.772207    0.986619    0.274567    11.00000    0.13460    0.07599 =
         0.14581   -0.04824    0.02826   -0.02547
N5    4    0.804200    0.458725    0.229461    11.00000    0.03723    0.04683 =
         0.04183   -0.02295   -0.00556    0.00580
N1    4    0.803797    0.572497    0.337837    11.00000    0.03927    0.05292 =
         0.04222   -0.02209   -0.00701   -0.00081
N2    4    0.611446    0.662010    0.302871    11.00000    0.03835    0.05070 =
         0.04382   -0.02897   -0.00408    0.00606
N4    4    0.795694    0.651912    0.188477    11.00000    0.06129    0.04751 =
         0.04084   -0.01805   -0.00080   -0.00006
F15   3    0.753537    0.389003    0.093124    11.00000    0.07764    0.11550 =
         0.06681   -0.04300   -0.02426    0.01695
F14   3    0.636381    0.466659    0.011337    11.00000    0.06224    0.15224 =
         0.07329   -0.05456   -0.02350    0.01689
N3    4    0.570132    0.581158    0.208307    11.00000    0.04752    0.05069 =
         0.04621   -0.02851   -0.01133    0.01379
N6    4    0.645286    0.432508    0.329926    11.00000    0.03992    0.05465 =
         0.04038   -0.01815   -0.00605   -0.00399
C31   1    0.883887    0.490655    0.179334    11.00000    0.03912    0.05109 =
         0.04260   -0.01799   -0.01011    0.00519
F18   3    0.777030    0.515757   -0.067416    11.00000    0.11531    0.18124 =
         0.06268   -0.03680   -0.00932   -0.03073
O4    5    0.311609    1.200669    0.482153    11.00000    0.08432    0.07595 =
         0.08025   -0.05661   -0.00031   -0.00380
F13   3    0.758025    0.548031    0.039481    11.00000    0.14450    0.13004 =
         0.09202   -0.06119   -0.02270   -0.01703
F16   3    0.772127    0.355344   -0.012867    11.00000    0.17269    0.13101 =
         0.11415   -0.08543   -0.06586    0.05384
C8    1    0.491905    0.815975    0.347441    11.00000    0.05434    0.05573 =
         0.05050   -0.03343    0.00122    0.00096
F1    3    0.417734    0.610774    0.448266    11.00000    0.07398    0.17023 =
         0.10137   -0.02471   -0.00365   -0.02231
C45   1    0.793050    0.362934    0.261030    11.00000    0.04631    0.04312 =
         0.04964   -0.01722   -0.00759    0.00214
C9    1    0.453555    0.778238    0.295681    11.00000    0.05182    0.05626 =
         0.05282   -0.03267   -0.00217   -0.00107
AFIX  43
H9    2    0.386127    0.806690    0.275362    11.00000   -1.20000
AFIX   0

F4    3    0.261648    0.595801    0.526427    11.00000    0.10508    0.17765 =
         0.06922   -0.03790    0.00280   -0.01443
F17   3    0.895391    0.446545    0.012904    11.00000    0.05942    0.34522 =
         0.09115   -0.12121    0.00088   -0.00291
C32   1    0.961867    0.420935    0.159638    11.00000    0.03823    0.06175 =
         0.04461   -0.02554   -0.00616    0.00862
AFIX  43
H32   2    1.020442    0.441952    0.125120    11.00000   -1.20000
AFIX   0
C5    1    0.761880    0.643094    0.371617    11.00000    0.04480    0.05953 =
         0.03989   -0.02625   -0.00097   -0.00763
C30   1    0.875112    0.601436    0.153563    11.00000    0.05038    0.05449 =
         0.04345   -0.02281    0.00352   -0.00291

F2    3    0.326890    0.591160    0.369592    11.00000    0.11484    0.18549 =
         0.08637   -0.05917    0.01128   -0.04738
C6    1    0.650715    0.694491    0.352151    11.00000    0.04266    0.04488 =
         0.04354   -0.02532   -0.00083   -0.00028
C7    1    0.592405    0.769427    0.375846    11.00000    0.04930    0.06790 =
         0.05009   -0.03844   -0.00084   -0.00968
AFIX  43
H7    2    0.619224    0.790786    0.411743    11.00000   -1.20000
AFIX   0
C46   1    0.698814    0.348039    0.315987    11.00000    0.05080    0.05537 =
         0.05414   -0.02444    0.00267    0.00016
C10   1    0.515493    0.700029    0.275521    11.00000    0.04620    0.04579 =
         0.04878   -0.02552   -0.00829    0.01165
C15   1    0.552989    0.529874    0.163022    11.00000    0.05777    0.06467 =
         0.04982   -0.03690   -0.01439    0.01098
AFIX  43
H15   2    0.609863    0.481910    0.152529    11.00000   -1.20000
AFIX   0

F9    3    0.801743    0.879985    0.317012    11.00000    0.11405    0.08490 =
         0.25130   -0.02441    0.00450   -0.01631
C3    1    0.923189    0.614570    0.433603    11.00000    0.05447    0.08474 =
         0.05502   -0.03280   -0.01509   -0.00928
AFIX  43
H3    2    0.964722    0.629292    0.466403    11.00000   -1.20000
AFIX   0
O1    5    1.272229   -0.105249    0.180455    11.00000    0.11503    0.08075 =
         0.10216   -0.02707   -0.01000    0.05196
C50   1    0.558101    0.427228    0.377832    11.00000    0.04141    0.07335 =
         0.05205   -0.03306    0.00244    0.00334
AFIX  43
H50   2    0.521075    0.486665    0.387076    11.00000   -1.20000
AFIX   0
C26   1    0.788238    0.749485    0.170205    11.00000    0.08216    0.04516 =
         0.06610   -0.01856    0.00203    0.00953
AFIX  43
H26   2    0.734341    0.784497    0.195438    11.00000   -1.20000
AFIX   0
C16   1    0.427990    0.899737    0.368835    11.00000    0.04716    0.06428 =
         0.07108   -0.04580   -0.00116   -0.00241
C34   1    1.035858    0.241443    0.170582    11.00000    0.04227    0.05878 =
         0.07390   -0.02523   -0.00288    0.01575
C49   1    0.521706    0.338092    0.413474    11.00000    0.07002    0.07554 =
         0.07534   -0.02681    0.02689   -0.01071
AFIX  43
H49   2    0.459300    0.335195    0.446905    11.00000   -1.20000
AFIX   0

F6    3    0.270378    0.707602    0.424073    11.00000    0.19447    0.11393 =
         0.18691    0.00546    0.09904    0.04121
F3    3    0.329889    0.481941    0.474536    11.00000    0.15443    0.11889 =
         0.20950   -0.00356    0.08524    0.00682
C11   1    0.489323    0.650121    0.223129    11.00000    0.04873    0.05784 =
         0.04706   -0.03325   -0.00573    0.00971
F5    3    0.175479    0.570136    0.445885    11.00000    0.10729    0.43403 =
         0.09773   -0.03549   -0.01745   -0.13936
O3    5    1.224081   -0.030708    0.050725    11.00000    0.20117    0.09207 =
         0.10068   -0.04566    0.01216    0.05974
C1    1    0.904280    0.522788    0.351921    11.00000    0.04578    0.05997 =
         0.04975   -0.02556   -0.00657    0.00836
AFIX  43
H1    2    0.932674    0.472932    0.328659    11.00000   -1.20000
AFIX   0
C33   1    0.954927    0.319391    0.190349    11.00000    0.04036    0.05069 =
         0.05854   -0.02441   -0.00851    0.01569
C37   1    1.180439    0.088872    0.137155    11.00000    0.05854    0.07374 =
         0.09232   -0.02541    0.01187    0.02591
C47   1    0.664972    0.257930    0.351063    11.00000    0.07866    0.05954 =
         0.10748   -0.01814    0.03319    0.00249
AFIX  43
H47   2    0.702415    0.198841    0.341490    11.00000   -1.20000
AFIX   0
C4    1    0.820541    0.664260    0.420223    11.00000    0.04910    0.06580 =
         0.05294   -0.02921   -0.00554   -0.00179
AFIX  43
H4    2    0.790008    0.712830    0.444167    11.00000   -1.20000
AFIX   0

F12   3    0.737196    1.098107    0.230391    11.00000    0.20628    0.08628 =
         0.18631   -0.04182   -0.00983   -0.01849
C14   1    0.455793    0.544932    0.131644    11.00000    0.06727    0.08816 =
         0.06625   -0.05401   -0.02625    0.01797
AFIX  43
H14   2    0.445195    0.507355    0.100245    11.00000   -1.20000
AFIX   0

C65   1    1.078758    0.716340    0.252112    10.50000    0.03188    0.10943 =
         0.04228    0.00244   -0.00263    0.00019
C12   1    0.390752    0.668768    0.192605    11.00000    0.05699    0.07290 =
         0.06882   -0.04290   -0.02160    0.02417
AFIX  43
H12   2    0.335120    0.717651    0.203155    11.00000   -1.20000
AFIX   0
C2    1    0.966603    0.542227    0.398900    11.00000    0.04017    0.07546 =
         0.06176   -0.02940   -0.01277    0.00524
AFIX  43
H2    2    1.037689    0.507254    0.407620    11.00000   -1.20000
AFIX   0
O6    5    0.255941    1.260417    0.353544    11.00000    0.14432    0.12849 =
         0.12393   -0.05699   -0.02338    0.00601
C44   1    0.867138    0.291638    0.241983    11.00000    0.05195    0.04890 =
         0.05928   -0.01991   -0.00429    0.00539
AFIX  43
H44   2    0.859697    0.223233    0.263465    11.00000   -1.20000
AFIX   0
C13   1    0.373336    0.615439    0.146208    11.00000    0.06285    0.09757 =
         0.07808   -0.05619   -0.03154    0.02931
AFIX  43
H13   2    0.305583    0.627219    0.124706    11.00000   -1.20000
AFIX   0

F8    3    0.682452    0.947701    0.241575    11.00000    0.19963    0.11352 =
         0.22063   -0.06272   -0.03750   -0.03065
C29   1    0.944154    0.648247    0.099076    11.00000    0.07773    0.06395 =
         0.06958   -0.02274    0.01025   -0.00300
AFIX  43
H29   2    0.998339    0.611726    0.075083    11.00000   -1.20000
AFIX   0
C48   1    0.576195    0.253065    0.400451    11.00000    0.11687    0.06989 =
         0.11533   -0.01788    0.05487   -0.02636
AFIX  43
H48   2    0.552644    0.190292    0.425629    11.00000   -1.20000
AFIX   0
C28   1    0.931780    0.751742    0.080174    11.00000    0.11340    0.07657 =
         0.08594   -0.01269    0.03237   -0.02023
AFIX  43
H28   2    0.977160    0.787184    0.041826    11.00000   -1.20000
AFIX   0
C19   1    0.316162    1.065761    0.407234    11.00000    0.06042    0.08417 =
         0.09822   -0.07505   -0.01327    0.02087

F7    3    0.685960    1.004487    0.335680    11.00000    0.16343    0.14648 =
         0.20162   -0.06787    0.07699   -0.01709
F11   3    0.865960    1.023959    0.305021    11.00000    0.18978    0.15425 =
         0.19631   -0.05213   -0.01558   -0.08846
C27   1    0.854042    0.803462    0.116695    11.00000    0.11162    0.05451 =
         0.09941   -0.02027    0.02315   -0.00500
AFIX  43
H27   2    0.846527    0.874124    0.105050    11.00000   -1.20000
AFIX   0
O5    5    0.122207    1.155146    0.461611    11.00000    0.14411    0.14047 =
         0.14641   -0.06025   -0.02142   -0.01054

N7    4    1.081363    0.661136    0.223826    10.50000    0.06930    0.10542 =
         0.07502   -0.02674   -0.02322   -0.00529
F10   3    0.852597    0.970807    0.212111    11.00000    0.21725    0.14504 =
         0.18530   -0.07510    0.07626   -0.01813
O2    5    1.380321    0.025562    0.093309    11.00000    0.09877    0.15886 =
         0.19763    0.00627    0.03066    0.04493
PART 1
C36   1    1.163407    0.178606    0.091575    10.75000    0.07085    0.11585 =
         0.06222   -0.03937   -0.00281    0.03209
AFIX  43
H36   2    1.202006    0.189732    0.046162    10.75000   -1.20000
AFIX   0
C38   1    1.131763    0.080076    0.207344    10.75000    0.08513    0.08928 =
         0.08041   -0.02825   -0.00153    0.03947
AFIX  43
H38   2    1.150295    0.021001    0.243039    10.75000   -1.20000
AFIX   0
C35   1    1.091537    0.256681    0.107638    10.75000    0.06207    0.07006 =
         0.06275   -0.01795   -0.00205    0.01796
AFIX  43
H35   2    1.082657    0.319639    0.074071    10.75000   -1.20000
AFIX   0

PART 0
C66   1    1.076650    0.791111    0.288530    10.50000    0.05462    0.06676 =
         0.07496   -0.00312   -0.01018    0.00922
AFIX 137
H66A  2    1.135506    0.833658    0.267411    10.50000   -1.50000
H66B  2    1.088122    0.759390    0.338238    10.50000   -1.50000
H66C  2    1.004875    0.831631    0.284948    10.50000   -1.50000
AFIX   0

PART 1
C39   1    1.060420    0.152900    0.224511    10.75000    0.07364    0.08584 =
         0.07510   -0.02686   -0.00379    0.02217
AFIX  43
H39   2    1.027539    0.145296    0.271236    10.75000   -1.20000
AFIX   0
C51   1    0.231895    1.363633    0.352124    10.50000    0.12608    0.12494 =
         0.12666   -0.03286   -0.00994   -0.01043
AFIX  23
H51A  2    0.291679    1.384990    0.372370    10.50000   -1.20000
H51B  2    0.161797    1.373782    0.380745    10.50000   -1.20000
AFIX   0
PART 0
C61   1    1.221544   -0.124525    0.035788    11.00000    0.30701    0.19868 =
         0.33462    0.03404   -0.14991   -0.11969
AFIX  23
H61A  2    1.180362   -0.169229    0.075101    11.00000   -1.20000
H61B  2    1.297729   -0.156791    0.030150    11.00000   -1.20000
AFIX   0
PART 1
C52   1    0.222245    1.424191    0.277421    10.50000    0.12608    0.12494 =
         0.12666   -0.03286   -0.00994   -0.01043
AFIX   3
H52A  2    0.204745    1.492841    0.277311    10.50000   -1.50000
H52B  2    0.291205    1.416211    0.250171    10.50000   -1.50000
H52C  2    0.164785    1.403631    0.257221    10.50000   -1.50000
AFIX   0
PART 0
C62   1    1.165766   -0.105764   -0.030938    11.00000    0.30701    0.19868 =
         0.33462    0.03404   -0.14991   -0.11969
AFIX   3
H62A  2    1.164446   -0.168494   -0.041038    11.00000   -1.50000
H62B  2    1.091376   -0.076594   -0.023628    11.00000   -1.50000
H62C  2    1.203696   -0.061974   -0.069848    11.00000   -1.50000
AFIX   0
PART 2
C17   1    0.348525    0.970709    0.320870    10.50000    0.07896    0.07978 =
         0.08431   -0.05631   -0.02212    0.02256
AFIX  43
H17   2    0.334451    0.958241    0.278109    10.50000   -1.20000
AFIX   0
PART 1
C21   1    0.322964    0.916821    0.366201    10.50000    0.07896    0.07978 =
         0.08431   -0.05631   -0.02212    0.02256
AFIX  43
H21   2    0.284331    0.874047    0.350200    10.50000   -1.20000
AFIX   0
C57   1    0.106574    1.092139    0.531837    10.50000    0.10316    0.10266 =
         0.10522   -0.03281   -0.00633   -0.01208
AFIX  23
H57A  2    0.146332    1.116025    0.563693    10.50000   -1.20000
H57B  2    0.139750    1.023741    0.532516    10.50000   -1.20000
AFIX   0

PART 0
C63   1    0.578033    0.743485    0.020131    10.50000    0.10921    0.03892 =
         0.06612    0.00364   -0.02473   -0.01658

PART 2
C18   1    0.296975    1.053063    0.339457    10.50000    0.07896    0.07978 =
         0.08431   -0.05631   -0.02212    0.02256
AFIX  43
H18   2    0.249809    1.100786    0.308860    10.50000   -1.20000
AFIX   0
PART 1
C20   1    0.264597    0.998653    0.386902    10.50000    0.07896    0.07978 =
         0.08431   -0.05631   -0.02212    0.02256
AFIX  43
H20   2    0.186343    1.007792    0.386792    10.50000   -1.20000
AFIX   0

PART 0
C64   1    0.535621    0.713212   -0.034147    10.50000    0.11986    0.05032 =
         0.10761   -0.00208   -0.05178   -0.00054
AFIX 137
H64A  2    0.545982    0.763516   -0.079153    10.50000   -1.50000
H64B  2    0.456666    0.706087   -0.022546    10.50000   -1.50000
H64C  2    0.575180    0.649307   -0.037902    10.50000   -1.50000
AFIX   0
N8    4    0.592938    0.768132    0.063056    10.50000    0.14625    0.07279 =
         0.12906   -0.01800    0.00221   -0.01733

PART 1
C58   1   -0.012483    1.088999    0.559389    10.50000    0.10316    0.10266 =
         0.10522   -0.03281   -0.00633   -0.01208
AFIX 137
H58A  2   -0.059371    1.130829    0.523183    10.50000   -1.50000
H58B  2   -0.024946    1.113843    0.601505    10.50000   -1.50000
H58C  2   -0.030945    1.020271    0.571485    10.50000   -1.50000
AFIX   0
PART 2
C53   1    0.260342    1.241542    0.285690    10.50000    0.12608    0.12494 =
         0.12666   -0.03286   -0.00994   -0.01043
AFIX  23
H53A  2    0.203283    1.197777    0.285909    10.50000   -1.20000
H53B  2    0.333565    1.206949    0.275293    10.50000   -1.20000
AFIX   0
C56   1   -0.074988    1.191682    0.463432    10.50000    0.10316    0.10266 =
         0.10522   -0.03281   -0.00633   -0.01208
AFIX 137
H56A  2   -0.117769    1.157805    0.440069    10.50000   -1.50000
H56B  2   -0.116450    1.255017    0.466844    10.50000   -1.50000
H56C  2   -0.061605    1.149551    0.510815    10.50000   -1.50000
AFIX   0
C54   1    0.241071    1.337537    0.229776    10.50000    0.12608    0.12494 =
         0.12666   -0.03286   -0.00994   -0.01043
AFIX   3
H54A  2    0.169751    1.370477    0.239956    10.50000   -1.50000
H54B  2    0.297201    1.379217    0.229526    10.50000   -1.50000
H54C  2    0.243901    1.324727    0.184446    10.50000   -1.50000
AFIX   0
PART 1
C60   1    1.586116    0.015376    0.089669    11.00000    0.30701    0.19868 =
         0.33462    0.03404   -0.14991   -0.11969
AFIX   3
H60A  2    1.603226   -0.011734    0.049779    11.00000   -1.50000
H60B  2    1.590176    0.085906    0.074779    11.00000   -1.50000
H60C  2    1.638286   -0.015054    0.124119    11.00000   -1.50000
AFIX   0
PART 2
C43   1    0.993260    0.155085    0.158065    10.25000    0.04015    0.03952 =
         0.05488   -0.01937   -0.00072    0.01636
AFIX  43
H43   2    0.915584    0.152644    0.162092    10.25000   -1.20000
AFIX   0
C42   1    1.062981    0.076322    0.140430    10.25000    0.04842    0.06364 =
         0.05129   -0.02938    0.01078    0.00455
AFIX  43
H42   2    1.036712    0.020717    0.131552    10.25000   -1.20000
AFIX   0
C41   1    1.141266    0.250054    0.145640    10.25000    0.03120    0.05212 =
         0.08660   -0.04925   -0.00397    0.01021
AFIX  43
H41   2    1.171178    0.310795    0.140679    10.25000   -1.20000
AFIX   0
C40   1    1.212198    0.166833    0.125624    10.25000    0.02739    0.04802 =
         0.06033   -0.01496    0.01773   -0.00156
AFIX  43
H40   2    1.284119    0.176962    0.103223    10.25000   -1.20000
AFIX   0
C55   1    0.033425    1.211074    0.421460    10.50000    0.10316    0.10266 =
         0.10522   -0.03281   -0.00633   -0.01208
AFIX  23
H55A  2    0.035254    1.191561    0.377000    10.50000   -1.20000
H55B  2    0.042078    1.282987    0.409427    10.50000   -1.20000
AFIX   0
C24   1    0.386264    1.007855    0.446010    10.50000    0.07896    0.07978 =
         0.08431   -0.05631   -0.02212    0.02256
AFIX  43
H24   2    0.405506    1.023619    0.486446    10.50000   -1.20000
AFIX   0
C25   1    0.433851    0.923195    0.429657    10.50000    0.07896    0.07978 =
         0.08431   -0.05631   -0.02212    0.02256
AFIX  43
H25   2    0.475073    0.876211    0.464355    10.50000   -1.20000
AFIX   0
PART 1
C23   1    0.478904    0.948364    0.405801    10.50000    0.07896    0.07978 =
         0.08431   -0.05631   -0.02212    0.02256
AFIX  43
H23   2    0.551361    0.923921    0.419625    10.50000   -1.20000
AFIX   0
C22   1    0.425366    1.032840    0.423094    10.50000    0.07896    0.07978 =
         0.08431   -0.05631   -0.02212    0.02256
AFIX  43
H22   2    0.463138    1.068458    0.445822    10.50000   -1.20000
AFIX   0
C59   1    1.481150   -0.028427    0.121927    11.00000    0.30701    0.19868 =
         0.33462    0.03404   -0.14991   -0.11969
PART 0
AFIX   3
H59A  2    1.485530    0.015033    0.151057    11.00000   -1.50000
H59B  2    1.475320   -0.094917    0.151057    11.00000   -1.50000
AFIX   0
HKLF 4


REM  frs087_150k_0m_a.res in P-1
REM wR2 = 0.3092, GooF = S = 1.071, Restrained GooF = 1.076 for all data
REM R1 = 0.1061 for 9490 Fo > 4sig(Fo) and 0.1189 for all 11469 data
REM 845 parameters refined using 80 restraints

END

WGHT      0.1763     18.1785

REM Highest difference peak  3.824,  deepest hole -0.811,  1-sigma level  0.174
Q1    1   0.7460  0.6098  0.2374  11.00000  0.05    3.82
Q2    1   0.1389  1.2146  0.4049  11.00000  0.05    1.76
Q3    1   0.6553  0.5144  0.3052  11.00000  0.05    1.76
Q4    1   0.2547  1.3808  0.3362  11.00000  0.05    1.26
Q5    1   0.5358  0.7570 -0.0945  11.00000  0.05    1.24
;
_shelx_res_checksum              29813
_olex2_date_sample_data_collection 2020-08-14
_olex2_date_sample_submission    2020-06-25
_olex2_diffrn_ambient_temperature_device 'Oxford Cryosystems'
_olex2_exptl_crystal_mounting_method 
;
The crystal was mounted on a mylar loop in perfluoroether oil
;
_olex2_submission_original_sample_id FRS087_150K
_olex2_submission_special_instructions 'No special instructions were received'
_vrf_PLAT094_frs087_150k_0m      
;
PROBLEM: Ratio of Maximum / Minimum Residual Density 4.71 report
RESPONSE: This is a consequence of the absorption effect described in
the alert above.
;
_vrf_PLAT971_frs087_150k_0m      
;
PROBLEM: Check Calcd Resid. Dens. 0.98A From Rh1
RESPONSE: the presence of a very heavy metal with in a crystal
collected with Cu radiation often give rise to this kind of artifacts
mostly due to absorption effects that the normal correction does not
manage to account for. It is however a well known effect and certainly
not unusual in this kind of crystals.
;
####################################################################### 
# 
# This file contains crystal structure data downloaded from the 
# Cambridge Structural Database (CSD) hosted by the Cambridge 
# Crystallographic Data Centre (CCDC).
# 
# Full information about CCDC data access policies and citation 
# guidelines are available at http://www.ccdc.cam.ac.uk/access/V1 
# 
# Audit and citation data items may have been added by the CCDC. 
# Please retain this information to preserve the provenance of 
# this file and to allow appropriate attribution of the data. 
# 
#######################################################################

data_frs_150k_0m
_database_code_depnum_ccdc_archive 'CCDC 2040345'
loop_
_audit_author_name
_audit_author_address
'Alessandro Prescimone'
;University of Basel
Switzerland
;
_audit_update_record             
;
2020-10-23 deposited with the CCDC.	2021-01-22 downloaded from the CCDC.
;
_audit_creation_date             2020-10-22
_audit_creation_method           
;
Olex2 1.3
(compiled 2020.07.31 svn.rc2a77460 for OlexSys, GUI svn.r6145)
;
_shelx_SHELXL_version_number     2018/3
loop_
_audit_author_email
sven.freimann@unibas.ch
alessandro.prescimone@unibas.ch
_chemical_name_common            ?
_chemical_name_systematic        ?
_chemical_formula_moiety         
'C42 H32 N6 O6 P2 Rh, 4.25(N O3), 1.25(H3 O), 2.75(H2 O)'
_chemical_formula_sum            'C42 H41.25 N10.25 O22.75 P2 Rh'
_chemical_formula_weight         1218.45
_chemical_melting_point          ?
loop_
_atom_type_symbol
_atom_type_description
_atom_type_scat_dispersion_real
_atom_type_scat_dispersion_imag
_atom_type_scat_source
C C 0.0181 0.0091 'International Tables Vol C Tables 4.2.6.8 and 6.1.1.4'
H H 0.0000 0.0000 'International Tables Vol C Tables 4.2.6.8 and 6.1.1.4'
N N 0.0311 0.0180 'International Tables Vol C Tables 4.2.6.8 and 6.1.1.4'
O O 0.0492 0.0322 'International Tables Vol C Tables 4.2.6.8 and 6.1.1.4'
P P 0.2955 0.4335 'International Tables Vol C Tables 4.2.6.8 and 6.1.1.4'
Rh Rh 0.0927 3.6045 'International Tables Vol C Tables 4.2.6.8 and 6.1.1.4'

_shelx_space_group_comment       
;
The symmetry employed for this shelxl refinement is uniquely defined
by the following loop, which should always be used as a source of
symmetry information in preference to the above space-group names.
They are only intended as comments.
;
_space_group_crystal_system      triclinic
_space_group_IT_number           2
_space_group_name_H-M_alt        'P -1'
_space_group_name_Hall           '-P 1'
loop_
_space_group_symop_operation_xyz
'x, y, z'
'-x, -y, -z'

_cell_length_a                   12.5277(7)
_cell_length_b                   14.3560(8)
_cell_length_c                   15.7458(9)
_cell_angle_alpha                91.845(2)
_cell_angle_beta                 110.580(2)
_cell_angle_gamma                110.494(2)
_cell_volume                     2444.1(2)
_cell_formula_units_Z            2
_cell_measurement_reflns_used    9995
_cell_measurement_temperature    150
_cell_measurement_theta_max      70.067
_cell_measurement_theta_min      4.042
_shelx_estimated_absorpt_T_max   0.512
_shelx_estimated_absorpt_T_min   0.465
_exptl_absorpt_coefficient_mu    4.300
_exptl_absorpt_correction_T_max  0.7533
_exptl_absorpt_correction_T_min  0.6022
_exptl_absorpt_correction_type   multi-scan
_exptl_absorpt_process_details   
;
SADABS-2012/1 (Bruker,2012) was used for absorption correction.
wR2(int) was 0.0629 before and 0.0336 after correction.
The Ratio of minimum to maximum transmission is 0.7994.
The \l/2 correction factor is 0.0015.
;
_exptl_absorpt_special_details   ?
_exptl_crystal_colour            brown
_exptl_crystal_colour_primary    brown
_exptl_crystal_density_diffrn    1.656
_exptl_crystal_density_meas      ?
_exptl_crystal_density_method    ?
_exptl_crystal_description       block
_exptl_crystal_F_000             1244
_exptl_crystal_size_max          0.21
_exptl_crystal_size_mid          0.2
_exptl_crystal_size_min          0.18
_exptl_transmission_factor_max   ?
_exptl_transmission_factor_min   ?
_diffrn_reflns_av_R_equivalents  0.0238
_diffrn_reflns_av_unetI/netI     0.0256
_diffrn_reflns_Laue_measured_fraction_full 0.980
_diffrn_reflns_Laue_measured_fraction_max 0.952
_diffrn_reflns_limit_h_max       15
_diffrn_reflns_limit_h_min       -14
_diffrn_reflns_limit_k_max       17
_diffrn_reflns_limit_k_min       -17
_diffrn_reflns_limit_l_max       19
_diffrn_reflns_limit_l_min       -17
_diffrn_reflns_number            23158
_diffrn_reflns_point_group_measured_fraction_full 0.980
_diffrn_reflns_point_group_measured_fraction_max 0.952
_diffrn_reflns_theta_full        67.679
_diffrn_reflns_theta_max         70.272
_diffrn_reflns_theta_min         3.339
_diffrn_ambient_temperature      150
_diffrn_detector_area_resol_mean ?
_diffrn_measured_fraction_theta_full 0.980
_diffrn_measured_fraction_theta_max 0.952
_diffrn_measurement_device       Area
_diffrn_measurement_device_type  'Bruker APEX-II CCD'
_diffrn_measurement_method       '\f and \w scans'
_diffrn_radiation_monochromator  graphite
_diffrn_radiation_probe          x-ray
_diffrn_radiation_type           'Cu K\a'
_diffrn_radiation_wavelength     1.54178
_diffrn_source                   ?
_diffrn_source_current           0.6
_diffrn_source_power             0.03
_diffrn_source_voltage           50.0
_diffrn_standards_number         0
_reflns_Friedel_coverage         0.000
_reflns_Friedel_fraction_full    .
_reflns_Friedel_fraction_max     .
_reflns_number_gt                8743
_reflns_number_total             8879
_reflns_special_details          
;
 Reflections were merged by SHELXL according to the crystal
 class for the calculation of statistics and refinement.
 
 _reflns_Friedel_fraction is defined as the number of unique
 Friedel pairs measured divided by the number that would be
 possible theoretically, ignoring centric projections and
 systematic absences.
;
_reflns_threshold_expression     'I > 2\s(I)'
_computing_cell_refinement       'SAINT v8.34A (Bruker, 2013)'
_computing_data_collection       'Apex2 (Bruker AXS, 2006)'
_computing_data_reduction        'SAINT v8.34A (Bruker, 2013)'
_computing_molecular_graphics    'Olex2 1.3 (Dolomanov et al., 2009)'
_computing_publication_material  'Olex2 1.3 (Dolomanov et al., 2009)'
_computing_structure_refinement  'SHELXL 2018/3 (Sheldrick, 2015)'
_computing_structure_solution    'SHELXT 2018/2 (Sheldrick, 2018)'
_refine_diff_density_max         2.814
_refine_diff_density_min         -0.969
_refine_diff_density_rms         0.128
_refine_ls_extinction_coef       .
_refine_ls_extinction_method     none
_refine_ls_goodness_of_fit_ref   1.085
_refine_ls_hydrogen_treatment    constr
_refine_ls_matrix_type           full
_refine_ls_number_parameters     712
_refine_ls_number_reflns         8879
_refine_ls_number_restraints     3
_refine_ls_R_factor_all          0.0490
_refine_ls_R_factor_gt           0.0486
_refine_ls_restrained_S_all      1.085
_refine_ls_shift/su_max          0.000
_refine_ls_shift/su_mean         0.000
_refine_ls_structure_factor_coef Fsqd
_refine_ls_weighting_details     
'w=1/[\s^2^(Fo^2^)+(0.0729P)^2^+9.2056P] where P=(Fo^2^+2Fc^2^)/3'
_refine_ls_weighting_scheme      calc
_refine_ls_wR_factor_gt          0.1365
_refine_ls_wR_factor_ref         0.1371
_refine_special_details          
;
This structures contains A LOT of disordered waer.
One of the NO3 anions is also not fully occupied.
1.25 water molecules have been considered H3O+ to charge balance.
This is perfectly acceptable as the synthesis has been
carried out in concentrataed HNO3.

the remaining Q-peaks are other positions for water 
molecules in close proximity with the already modelled one and
with very low occupancies.
;
_olex2_refinement_description    
;
1. Fixed Uiso
 At 1.2 times of:
  All C(H) groups
 At 1.5 times of:
  All O(H) groups, All O(H,H) groups, All O(H,H,H) groups
2. Restrained distances
 N11-O24 \\sim N11-O25 \\sim N11-O20A
 with sigma of 0.02
3. Uiso/Uaniso restraints and constraints
Uiso(O20A) = Uiso(O25) = Uiso(O24)
4. Others
 Fixed Sof: O20(0.35) H9(0.35) H10(0.35) O21(0.4) H11(0.4) H12(0.4) O22(0.5)
 H13(0.5) H14(0.5) O23(0.25) H15(0.25) H16(0.25) O27(0.25) H17(0.25) H18(0.25)
 O28(0.25) H19(0.25) H20(0.25) H21(0.25) N11(0.25) O24(0.25) O25(0.25)
 O20A(0.25) O26(0.5) H22(0.5) H23(0.5) O29(0.5) H24(0.5) H25(0.5)
5.a Riding coordinates:
 O19(H4,H5,H6), O20(H9), O20(H10), O21(H11), O21(H12), O22(H13), O22(H14),
 O23(H15), O23(H16), O27(H17), O27(H18), O28(H19,H20,H21), O26(H22), O26(H23),
 O29(H24), O29(H25)
5.b Aromatic/amide H refined with riding coordinates:
 C9(HD), C22(HE), C4(HF), C24(HG), C15(HH), C25(HI), C14(HJ), C3(HK), C43(HL),
 C7(HM), C30(HN), C23(HO), C18(HP), C1(HQ), C2(HR), C12(HS), C20(HT), C17(HU),
 C21(HV), C33(HW), C13(HX), C36(HY), C39(HZ), C38(H1), C35(H2), C34(H3),
 C42(H7), C41(H8)
5.c Idealised tetrahedral OH refined as rotating group:
 O2(H), O4(HA), O3(HB), O5(HC)
;
_atom_sites_solution_hydrogens   mixed
_atom_sites_solution_primary     dual
_atom_sites_solution_secondary   ?
loop_
_atom_site_label
_atom_site_type_symbol
_atom_site_fract_x
_atom_site_fract_y
_atom_site_fract_z
_atom_site_U_iso_or_equiv
_atom_site_adp_type
_atom_site_occupancy
_atom_site_site_symmetry_order
_atom_site_calc_flag
_atom_site_refinement_flags_posn
_atom_site_refinement_flags_adp
_atom_site_refinement_flags_occupancy
_atom_site_disorder_assembly
_atom_site_disorder_group
Rh1 Rh -0.00933(2) 0.29135(2) 0.77625(2) 0.01193(10) Uani 1 1 d . . . . .
P1 P -0.45690(9) -0.44938(7) 0.89131(7) 0.0185(2) Uani 1 1 d . . . . .
P2 P 0.57338(10) 0.90876(8) 0.57418(7) 0.0262(2) Uani 1 1 d . . . . .
N5 N 0.0702(3) 0.4111(2) 0.7304(2) 0.0148(6) Uani 1 1 d . . . . .
O1 O -0.5818(2) -0.4711(2) 0.8940(2) 0.0226(6) Uani 1 1 d . . . . .
O2 O -0.3574(3) -0.4456(2) 0.9849(2) 0.0263(6) Uani 1 1 d . . . . .
H H -0.390851 -0.484934 1.014769 0.039 Uiso 1 1 calc R U . . .
O11 O -0.0290(3) 0.1645(2) 1.1797(2) 0.0283(7) Uani 1 1 d . . . . .
O15 O 0.0165(3) 0.7181(2) 0.6969(2) 0.0351(8) Uani 1 1 d . . . . .
N2 N -0.0881(3) 0.1672(2) 0.8170(2) 0.0142(6) Uani 1 1 d . . . . .
O6 O 0.5818(3) 1.0086(2) 0.6121(2) 0.0314(7) Uani 1 1 d . . . . .
O16 O 0.2348(3) -0.0658(3) 0.7686(2) 0.0365(8) Uani 1 1 d . . . . .
O4 O 0.5413(3) 0.8902(2) 0.4690(2) 0.0330(7) Uani 1 1 d . . . . .
HA H 0.494197 0.919154 0.442588 0.050 Uiso 1 1 calc R U . . .
O3 O -0.4555(3) -0.5283(2) 0.8224(2) 0.0293(7) Uani 1 1 d . . . . .
HB H -0.501905 -0.528516 0.768643 0.044 Uiso 1 1 calc R U . . .
N3 N 0.1340(3) 0.2427(2) 0.8198(2) 0.0152(6) Uani 1 1 d . . . . .
N4 N 0.0710(3) 0.3985(2) 0.8937(2) 0.0147(6) Uani 1 1 d . . . . .
O9 O -0.3355(3) 0.0554(3) 1.0078(2) 0.0377(8) Uani 1 1 d . . . . .
O12 O -0.0460(3) 0.1483(3) 1.0376(2) 0.0355(8) Uani 1 1 d . . . . .
N1 N -0.1793(3) 0.2966(2) 0.7484(2) 0.0153(6) Uani 1 1 d . . . . .
N6 N -0.0629(3) 0.2273(2) 0.6426(2) 0.0154(6) Uani 1 1 d . . . . .
O14 O -0.0805(3) 0.5636(2) 0.6247(2) 0.0362(8) Uani 1 1 d . . . . .
O17 O 0.3407(4) 0.0487(3) 0.7119(3) 0.0455(9) Uani 1 1 d . . . . .
O10 O -0.0884(4) 0.2656(3) 1.0903(3) 0.0414(8) Uani 1 1 d . . . . .
O18 O 0.4341(3) -0.0088(3) 0.8283(2) 0.0420(9) Uani 1 1 d . . . . .
O5 O 0.6977(3) 0.8969(3) 0.6217(3) 0.0462(9) Uani 1 1 d . . . . .
HC H 0.698118 0.847649 0.591699 0.069 Uiso 1 1 calc R U . . .
N10 N 0.3360(3) -0.0079(3) 0.7684(3) 0.0282(8) Uani 1 1 d . . . . .
C10 C -0.0258(3) 0.1062(3) 0.8427(2) 0.0148(7) Uani 1 1 d . . . . .
C27 C 0.1385(3) 0.4995(3) 0.7891(3) 0.0147(7) Uani 1 1 d . . . . .
O8 O -0.3621(4) 0.1871(3) 0.9565(3) 0.0547(11) Uani 1 1 d . . . . .
C31 C 0.0627(3) 0.3983(3) 0.6430(3) 0.0156(7) Uani 1 1 d . . . . .
N8 N -0.0562(3) 0.1945(3) 1.0991(3) 0.0260(8) Uani 1 1 d . . . . .
O13 O -0.1280(5) 0.6126(3) 0.7326(3) 0.0599(13) Uani 1 1 d . . . . .
C8 C -0.2111(4) -0.0223(3) 0.8415(2) 0.0160(7) Uani 1 1 d . . . . .
C9 C -0.0865(3) 0.0098(3) 0.8551(3) 0.0167(7) Uani 1 1 d . . . . .
HD H -0.043774 -0.034026 0.872675 0.020 Uiso 1 1 calc R U . . .
N9 N -0.0678(4) 0.6285(3) 0.6842(3) 0.0303(8) Uani 1 1 d . . . . .
C11 C 0.1031(3) 0.1521(3) 0.8497(2) 0.0154(7) Uani 1 1 d . . . . .
C29 C 0.2059(4) 0.5704(3) 0.6714(3) 0.0177(7) Uani 1 1 d . . . . .
C22 C 0.0664(3) 0.3842(3) 0.9761(3) 0.0171(7) Uani 1 1 d . . . . .
HE H 0.022107 0.318434 0.983902 0.021 Uiso 1 1 calc R U . . .
C16 C -0.2789(3) -0.1281(3) 0.8469(3) 0.0168(7) Uani 1 1 d . . . . .
N7 N -0.3583(4) 0.1301(3) 1.0115(3) 0.0311(8) Uani 1 1 d . . . . .
C6 C -0.2075(3) 0.1397(3) 0.8046(2) 0.0141(7) Uani 1 1 d . . . . .
C4 C -0.3780(4) 0.2059(3) 0.7526(3) 0.0191(8) Uani 1 1 d . . . . .
HF H -0.432606 0.149061 0.766178 0.023 Uiso 1 1 calc R U . . .
C32 C -0.0169(3) 0.2944(3) 0.5922(3) 0.0168(7) Uani 1 1 d . . . . .
C24 C 0.1891(4) 0.5586(3) 1.0389(3) 0.0207(8) Uani 1 1 d . . . . .
HG H 0.229644 0.613549 1.089138 0.025 Uiso 1 1 calc R U . . .
C15 C 0.2485(4) 0.2897(3) 0.8233(3) 0.0193(8) Uani 1 1 d . . . . .
HH H 0.269369 0.352479 0.802575 0.023 Uiso 1 1 calc R U . . .
C25 C 0.1944(3) 0.5737(3) 0.9536(3) 0.0179(8) Uani 1 1 d . . . . .
HI H 0.238121 0.639089 0.944798 0.022 Uiso 1 1 calc R U . . .
C14 C 0.3382(4) 0.2492(3) 0.8565(3) 0.0227(8) Uani 1 1 d . . . . .
HJ H 0.419067 0.283709 0.858109 0.027 Uiso 1 1 calc R U . . .
C26 C 0.1354(3) 0.4928(3) 0.8820(3) 0.0149(7) Uani 1 1 d . . . . .
C3 C -0.4172(4) 0.2804(3) 0.7159(3) 0.0230(8) Uani 1 1 d . . . . .
HK H -0.499090 0.274976 0.704424 0.028 Uiso 1 1 calc R U . . .
C5 C -0.2581(3) 0.2155(3) 0.7690(2) 0.0148(7) Uani 1 1 d . . . . .
C43 C 0.2074(3) 0.5815(3) 0.7609(3) 0.0168(7) Uani 1 1 d . . . . .
HL H 0.255216 0.644549 0.801604 0.020 Uiso 1 1 calc R U . . .
C7 C -0.2712(3) 0.0450(3) 0.8194(2) 0.0156(7) Uani 1 1 d . . . . .
HM H -0.354053 0.026152 0.814659 0.019 Uiso 1 1 calc R U . . .
C30 C 0.1301(4) 0.4774(3) 0.6115(3) 0.0184(8) Uani 1 1 d . . . . .
HN H 0.125199 0.469087 0.549927 0.022 Uiso 1 1 calc R U . . .
C37 C 0.2888(4) 0.6532(3) 0.6427(3) 0.0192(8) Uani 1 1 d . . . . .
C23 C 0.1246(4) 0.4632(3) 1.0504(3) 0.0200(8) Uani 1 1 d . . . . .
HO H 0.120100 0.451781 1.108389 0.024 Uiso 1 1 calc R U . . .
C28 C -0.3972(3) -0.3272(3) 0.8634(3) 0.0169(7) Uani 1 1 d . . . . .
C18 C -0.3089(4) -0.3043(3) 0.8247(3) 0.0217(8) Uani 1 1 d . . . . .
HP H -0.288747 -0.356251 0.803886 0.026 Uiso 1 1 calc R U . . .
C1 C -0.2187(4) 0.3678(3) 0.7130(3) 0.0204(8) Uani 1 1 d . . . . .
HQ H -0.163662 0.423805 0.698790 0.024 Uiso 1 1 calc R U . . .
O7 O -0.3859(5) 0.1534(3) 1.0800(3) 0.0610(13) Uani 1 1 d . . . . .
C2 C -0.3371(4) 0.3624(3) 0.6963(3) 0.0236(8) Uani 1 1 d . . . . .
HR H -0.362613 0.414205 0.671866 0.028 Uiso 1 1 calc R U . . .
C12 C 0.1893(4) 0.1085(3) 0.8833(3) 0.0188(8) Uani 1 1 d . . . . .
HS H 0.167112 0.045452 0.903536 0.023 Uiso 1 1 calc R U . . .
C20 C -0.4300(4) -0.2509(3) 0.8902(3) 0.0192(8) Uani 1 1 d . . . . .
HT H -0.492527 -0.266819 0.914399 0.023 Uiso 1 1 calc R U . . .
C17 C -0.2502(4) -0.2051(3) 0.8168(3) 0.0217(8) Uani 1 1 d . . . . .
HU H -0.189855 -0.189560 0.790419 0.026 Uiso 1 1 calc R U . . .
C21 C -0.3718(4) -0.1523(3) 0.8816(3) 0.0182(8) Uani 1 1 d . . . . .
HV H -0.395107 -0.100949 0.899326 0.022 Uiso 1 1 calc R U . . .
C33 C -0.0440(4) 0.2645(3) 0.5002(3) 0.0218(8) Uani 1 1 d . . . . .
HW H -0.011363 0.311493 0.465753 0.026 Uiso 1 1 calc R U . . .
C13 C 0.3080(4) 0.1583(3) 0.8869(3) 0.0210(8) Uani 1 1 d . . . . .
HX H 0.368277 0.129864 0.910227 0.025 Uiso 1 1 calc R U . . .
C40 C 0.4580(4) 0.8086(3) 0.5974(3) 0.0218(8) Uani 1 1 d . . . . .
C36 C -0.1365(4) 0.1311(3) 0.6018(3) 0.0195(8) Uani 1 1 d . . . . .
HY H -0.168531 0.084838 0.637050 0.023 Uiso 1 1 calc R U . . .
C39 C 0.4104(4) 0.8303(3) 0.6589(3) 0.0240(9) Uani 1 1 d . . . . .
HZ H 0.435312 0.898490 0.685853 0.029 Uiso 1 1 calc R U . . .
C38 C 0.3268(4) 0.7537(3) 0.6817(3) 0.0227(8) Uani 1 1 d . . . . .
H1 H 0.295085 0.769863 0.724255 0.027 Uiso 1 1 calc R U . . .
C35 C -0.1670(4) 0.0974(3) 0.5094(3) 0.0244(9) Uani 1 1 d . . . . .
H2 H -0.219561 0.029198 0.481580 0.029 Uiso 1 1 calc R U . . .
C34 C -0.1198(4) 0.1647(3) 0.4588(3) 0.0232(8) Uani 1 1 d . . . . .
H3 H -0.139080 0.142898 0.395660 0.028 Uiso 1 1 calc R U . . .
O19 O 0.0460(5) 0.0083(4) 0.6619(4) 0.0753(14) Uiso 1 1 d . . . . .
H4 H -0.033732 0.008663 0.653008 0.113 Uiso 1 1 d R U . . .
H5 H 0.036018 -0.048687 0.621988 0.113 Uiso 1 1 d R U . . .
H6 H 0.087358 0.003893 0.724898 0.113 Uiso 1 1 d R U . . .
C42 C 0.3336(5) 0.6319(3) 0.5781(3) 0.0330(11) Uani 1 1 d . . . . .
H7 H 0.305939 0.564074 0.548842 0.040 Uiso 1 1 calc R U . . .
C41 C 0.4181(5) 0.7088(4) 0.5563(3) 0.0352(11) Uani 1 1 d . . . . .
H8 H 0.449022 0.693215 0.513013 0.042 Uiso 1 1 calc R U . . .
O20 O 0.3609(11) 0.3979(9) 0.6718(8) 0.036(2) Uiso 0.35 1 d . . P A 3
H9 H 0.432883 0.403372 0.696519 0.053 Uiso 0.35 1 d R U P A 3
H10 H 0.314573 0.338752 0.664089 0.053 Uiso 0.35 1 d R U P A 3
O21 O 0.4055(11) 0.4468(9) 0.6547(8) 0.052(2) Uiso 0.4 1 d . . P B 2
H11 H 0.467042 0.496927 0.661501 0.078 Uiso 0.4 1 d R U P B 2
H12 H 0.423192 0.413777 0.695141 0.078 Uiso 0.4 1 d R U P B 2
O22 O 0.8283(10) 0.8451(8) 0.5653(8) 0.074(3) Uiso 0.5 1 d . . P C 2
H13 H 0.823047 0.786581 0.565600 0.111 Uiso 0.5 1 d R U P C 2
H14 H 0.785187 0.849961 0.513950 0.111 Uiso 0.5 1 d R U P C 2
O23 O -0.523(2) 0.472(2) 0.5226(18) 0.090(7) Uiso 0.25 1 d . . P D 1
H15 H -0.557910 0.411484 0.520303 0.136 Uiso 0.25 1 d R U P D 1
H16 H -0.528420 0.483154 0.470693 0.136 Uiso 0.25 1 d R U P D 1
O27 O 0.305(2) 0.3800(17) 0.4783(16) 0.074(6) Uiso 0.25 1 d . . P E 3
H17 H 0.274377 0.318647 0.474789 0.111 Uiso 0.25 1 d R U P E 3
H18 H 0.292707 0.393537 0.426379 0.111 Uiso 0.25 1 d R U P E 3
O28 O -0.4136(17) 0.5512(14) 0.5956(13) 0.060(4) Uiso 0.25 1 d . . P F 2
H19 H -0.339667 0.552766 0.588992 0.091 Uiso 0.25 1 d R U P F 2
H20 H -0.419967 0.615476 0.589092 0.091 Uiso 0.25 1 d R U P F 2
H21 H -0.410477 0.536936 0.655392 0.091 Uiso 0.25 1 d R U P F 2
N11 N 0.3545(16) 0.3963(15) 0.6042(13) 0.052(5) Uiso 0.25 1 d D . P G 1
O24 O 0.266(2) 0.3665(19) 0.5269(16) 0.085(4) Uiso 0.25 1 d D . P G 1
O25 O 0.458(2) 0.4583(18) 0.6129(18) 0.085(4) Uiso 0.25 1 d D . P G 1
O20A O 0.336(3) 0.358(2) 0.6703(18) 0.085(4) Uiso 0.25 1 d D . P G 1
O26 O 0.8704(9) 0.8905(7) 0.4844(7) 0.060(2) Uiso 0.5 1 d . . P H 1
H22 H 0.852365 0.844191 0.443533 0.091 Uiso 0.5 1 d R U P H 1
H23 H 0.828995 0.924231 0.464373 0.091 Uiso 0.5 1 d R U P H 1
O29 O 0.2024(12) 0.2078(10) 0.6164(9) 0.092(4) Uiso 0.5 1 d . . P I 2
H24 H 0.138917 0.175507 0.571532 0.139 Uiso 0.5 1 d R U P I 2
H25 H 0.260907 0.198987 0.610762 0.139 Uiso 0.5 1 d R U P I 2

loop_
_atom_site_aniso_label
_atom_site_aniso_U_11
_atom_site_aniso_U_22
_atom_site_aniso_U_33
_atom_site_aniso_U_23
_atom_site_aniso_U_13
_atom_site_aniso_U_12
Rh1 0.01463(15) 0.00765(15) 0.01194(15) 0.00231(10) 0.00562(11) 0.00200(11)
P1 0.0192(5) 0.0117(4) 0.0264(5) 0.0084(4) 0.0117(4) 0.0047(4)
P2 0.0252(5) 0.0211(5) 0.0206(5) 0.0070(4) 0.0081(4) -0.0038(4)
N5 0.0176(15) 0.0107(14) 0.0148(15) 0.0028(12) 0.0059(12) 0.0044(12)
O1 0.0169(13) 0.0201(14) 0.0299(15) 0.0132(12) 0.0094(12) 0.0051(11)
O2 0.0194(14) 0.0303(16) 0.0344(17) 0.0179(13) 0.0137(13) 0.0113(12)
O11 0.0387(17) 0.0234(15) 0.0323(17) 0.0119(13) 0.0214(14) 0.0144(14)
O15 0.048(2) 0.0232(16) 0.0396(18) 0.0066(14) 0.0315(16) 0.0049(14)
N2 0.0170(15) 0.0119(14) 0.0128(14) 0.0025(12) 0.0056(12) 0.0047(12)
O6 0.0395(18) 0.0173(14) 0.0182(14) 0.0029(12) 0.0064(13) -0.0060(13)
O16 0.0291(17) 0.0360(18) 0.0355(18) -0.0032(14) 0.0165(14) -0.0007(14)
O4 0.0430(19) 0.0275(17) 0.0250(16) 0.0071(13) 0.0177(14) 0.0048(14)
O3 0.0374(18) 0.0152(14) 0.0392(18) 0.0059(13) 0.0203(15) 0.0092(13)
N3 0.0167(15) 0.0114(14) 0.0149(15) 0.0005(12) 0.0059(12) 0.0027(12)
N4 0.0168(15) 0.0129(15) 0.0142(15) 0.0029(12) 0.0054(12) 0.0060(12)
O9 0.049(2) 0.0299(18) 0.0355(18) -0.0023(14) 0.0143(16) 0.0197(16)
O12 0.047(2) 0.0373(18) 0.0260(16) 0.0033(14) 0.0136(15) 0.0209(16)
N1 0.0187(15) 0.0125(15) 0.0132(15) 0.0018(12) 0.0052(12) 0.0054(12)
N6 0.0163(15) 0.0120(15) 0.0167(15) 0.0024(12) 0.0068(12) 0.0036(12)
O14 0.055(2) 0.0263(16) 0.0318(17) 0.0039(14) 0.0231(16) 0.0137(16)
O17 0.045(2) 0.045(2) 0.047(2) 0.0169(18) 0.0242(18) 0.0111(18)
O10 0.054(2) 0.0349(19) 0.053(2) 0.0200(17) 0.0262(18) 0.0309(18)
O18 0.0269(17) 0.057(2) 0.0358(19) -0.0070(16) 0.0031(15) 0.0189(16)
O5 0.0247(17) 0.046(2) 0.051(2) 0.0186(18) 0.0080(16) 0.0011(16)
N10 0.0275(19) 0.0283(19) 0.0256(19) -0.0050(16) 0.0094(16) 0.0088(16)
C10 0.0172(18) 0.0115(17) 0.0131(17) 0.0009(13) 0.0043(14) 0.0043(14)
C27 0.0152(17) 0.0112(17) 0.0159(17) 0.0017(14) 0.0042(14) 0.0051(14)
O8 0.069(3) 0.0285(19) 0.039(2) 0.0061(16) 0.0001(19) 0.0088(19)
C31 0.0174(17) 0.0148(18) 0.0135(17) 0.0031(14) 0.0051(14) 0.0058(15)
N8 0.0262(18) 0.0241(18) 0.031(2) 0.0090(15) 0.0131(15) 0.0111(15)
O13 0.081(3) 0.034(2) 0.072(3) -0.0016(19) 0.063(3) -0.003(2)
C8 0.0208(18) 0.0117(17) 0.0141(17) 0.0038(14) 0.0073(15) 0.0039(15)
C9 0.0194(18) 0.0117(17) 0.0182(18) 0.0041(14) 0.0070(15) 0.0052(15)
N9 0.042(2) 0.0227(19) 0.031(2) 0.0088(16) 0.0234(18) 0.0091(17)
C11 0.0170(18) 0.0124(17) 0.0135(17) 0.0006(14) 0.0047(14) 0.0034(14)
C29 0.0187(18) 0.0143(18) 0.0189(19) 0.0059(15) 0.0065(15) 0.0057(15)
C22 0.0199(18) 0.0169(18) 0.0170(18) 0.0059(15) 0.0089(15) 0.0080(15)
C16 0.0171(18) 0.0120(17) 0.0182(18) 0.0043(14) 0.0055(15) 0.0032(15)
N7 0.0273(19) 0.0252(19) 0.035(2) 0.0030(17) 0.0093(16) 0.0070(16)
C6 0.0168(17) 0.0123(17) 0.0119(16) 0.0004(13) 0.0069(14) 0.0030(14)
C4 0.0209(19) 0.0156(18) 0.0192(19) 0.0019(15) 0.0086(15) 0.0046(15)
C32 0.0177(18) 0.0134(18) 0.0157(18) 0.0027(14) 0.0061(15) 0.0026(15)
C24 0.023(2) 0.0205(19) 0.0173(19) -0.0013(15) 0.0053(16) 0.0098(16)
C15 0.0195(19) 0.0124(17) 0.0216(19) 0.0016(15) 0.0082(16) 0.0012(15)
C25 0.0194(18) 0.0125(17) 0.0199(19) 0.0011(14) 0.0058(15) 0.0060(15)
C14 0.0172(18) 0.020(2) 0.027(2) -0.0008(16) 0.0087(16) 0.0030(16)
C26 0.0149(17) 0.0130(17) 0.0176(18) 0.0055(14) 0.0060(14) 0.0064(14)
C3 0.0209(19) 0.025(2) 0.024(2) 0.0022(16) 0.0064(16) 0.0116(17)
C5 0.0190(18) 0.0115(17) 0.0121(16) 0.0003(13) 0.0061(14) 0.0039(14)
C43 0.0189(18) 0.0118(17) 0.0175(18) 0.0028(14) 0.0055(15) 0.0050(15)
C7 0.0171(17) 0.0141(17) 0.0147(17) 0.0024(14) 0.0073(14) 0.0041(14)
C30 0.0224(19) 0.0150(18) 0.0158(18) 0.0037(14) 0.0079(15) 0.0046(15)
C37 0.0201(19) 0.0148(18) 0.0187(19) 0.0060(15) 0.0058(15) 0.0036(15)
C23 0.024(2) 0.024(2) 0.0153(18) 0.0031(15) 0.0085(16) 0.0111(17)
C28 0.0179(18) 0.0115(17) 0.0202(18) 0.0065(14) 0.0079(15) 0.0037(14)
C18 0.025(2) 0.0140(18) 0.031(2) 0.0055(16) 0.0151(17) 0.0076(16)
C1 0.028(2) 0.0135(18) 0.0201(19) 0.0059(15) 0.0097(16) 0.0081(16)
O7 0.101(4) 0.050(2) 0.077(3) 0.022(2) 0.066(3) 0.047(3)
C2 0.029(2) 0.022(2) 0.023(2) 0.0072(16) 0.0080(17) 0.0149(18)
C12 0.0196(19) 0.0143(18) 0.0206(19) 0.0027(15) 0.0064(15) 0.0058(15)
C20 0.0201(19) 0.0183(19) 0.0214(19) 0.0059(15) 0.0117(16) 0.0059(16)
C17 0.0221(19) 0.0157(19) 0.030(2) 0.0061(16) 0.0158(17) 0.0043(16)
C21 0.0219(19) 0.0129(18) 0.0207(19) 0.0042(14) 0.0099(16) 0.0059(15)
C33 0.025(2) 0.019(2) 0.0181(19) 0.0032(15) 0.0097(16) 0.0038(16)
C13 0.0196(19) 0.0196(19) 0.0207(19) -0.0004(15) 0.0048(16) 0.0076(16)
C40 0.0209(19) 0.0179(19) 0.0186(19) 0.0057(15) 0.0065(16) -0.0007(16)
C36 0.0211(19) 0.0120(18) 0.0202(19) 0.0018(15) 0.0077(15) 0.0009(15)
C39 0.028(2) 0.0125(18) 0.027(2) 0.0049(16) 0.0112(18) 0.0016(16)
C38 0.025(2) 0.0160(19) 0.026(2) 0.0042(16) 0.0125(17) 0.0034(16)
C35 0.026(2) 0.0157(19) 0.023(2) -0.0026(16) 0.0076(17) 0.0005(16)
C34 0.027(2) 0.021(2) 0.0157(18) -0.0014(15) 0.0062(16) 0.0048(17)
C42 0.044(3) 0.015(2) 0.037(3) -0.0010(18) 0.025(2) -0.0008(19)
C41 0.045(3) 0.024(2) 0.036(3) 0.0012(19) 0.028(2) 0.001(2)

_geom_special_details            
;
 All esds (except the esd in the dihedral angle between two l.s. planes)
 are estimated using the full covariance matrix.  The cell esds are taken
 into account individually in the estimation of esds in distances, angles
 and torsion angles; correlations between esds in cell parameters are only
 used when they are defined by crystal symmetry.  An approximate (isotropic)
 treatment of cell esds is used for estimating esds involving l.s. planes.
;
loop_
_geom_bond_atom_site_label_1
_geom_bond_atom_site_label_2
_geom_bond_distance
_geom_bond_site_symmetry_2
_geom_bond_publ_flag
Rh1 N5 1.964(3) . ?
Rh1 N2 1.962(3) . ?
Rh1 N3 2.055(3) . ?
Rh1 N4 2.055(3) . ?
Rh1 N1 2.047(3) . ?
Rh1 N6 2.043(3) . ?
P1 O1 1.501(3) . ?
P1 O2 1.544(3) . ?
P1 O3 1.552(3) . ?
P1 C28 1.786(4) . ?
P2 O6 1.489(3) . ?
P2 O4 1.550(3) . ?
P2 O5 1.546(4) . ?
P2 C40 1.800(4) . ?
N5 C27 1.343(5) . ?
N5 C31 1.349(5) . ?
O2 H 0.8400 . ?
O11 N8 1.323(5) . ?
O15 N9 1.301(5) . ?
N2 C10 1.349(5) . ?
N2 C6 1.344(5) . ?
O16 N10 1.250(5) . ?
O4 HA 0.8400 . ?
O3 HB 0.8400 . ?
N3 C11 1.371(5) . ?
N3 C15 1.334(5) . ?
N4 C22 1.339(5) . ?
N4 C26 1.369(5) . ?
O9 N7 1.207(5) . ?
O12 N8 1.224(5) . ?
N1 C5 1.370(5) . ?
N1 C1 1.341(5) . ?
N6 C32 1.369(5) . ?
N6 C36 1.344(5) . ?
O14 N9 1.228(5) . ?
O17 N10 1.226(5) . ?
O10 N8 1.217(5) . ?
O18 N10 1.264(5) . ?
O5 HC 0.8400 . ?
C10 C9 1.384(5) . ?
C10 C11 1.476(5) . ?
C27 C26 1.481(5) . ?
C27 C43 1.386(5) . ?
O8 N7 1.210(6) . ?
C31 C32 1.476(5) . ?
C31 C30 1.382(5) . ?
O13 N9 1.223(5) . ?
C8 C9 1.397(5) . ?
C8 C16 1.479(5) . ?
C8 C7 1.404(5) . ?
C9 HD 0.9500 . ?
C11 C12 1.389(5) . ?
C29 C43 1.406(6) . ?
C29 C30 1.405(5) . ?
C29 C37 1.483(5) . ?
C22 HE 0.9500 . ?
C22 C23 1.386(6) . ?
C16 C17 1.393(6) . ?
C16 C21 1.396(5) . ?
N7 O7 1.310(6) . ?
C6 C5 1.475(5) . ?
C6 C7 1.390(5) . ?
C4 HF 0.9500 . ?
C4 C3 1.388(6) . ?
C4 C5 1.387(5) . ?
C32 C33 1.382(6) . ?
C24 HG 0.9500 . ?
C24 C25 1.388(6) . ?
C24 C23 1.380(6) . ?
C15 HH 0.9500 . ?
C15 C14 1.392(6) . ?
C25 HI 0.9500 . ?
C25 C26 1.377(5) . ?
C14 HJ 0.9500 . ?
C14 C13 1.377(6) . ?
C3 HK 0.9500 . ?
C3 C2 1.379(6) . ?
C43 HL 0.9500 . ?
C7 HM 0.9500 . ?
C30 HN 0.9500 . ?
C37 C38 1.394(6) . ?
C37 C42 1.394(6) . ?
C23 HO 0.9500 . ?
C28 C18 1.392(6) . ?
C28 C20 1.397(5) . ?
C18 HP 0.9500 . ?
C18 C17 1.388(6) . ?
C1 HQ 0.9500 . ?
C1 C2 1.385(6) . ?
C2 HR 0.9500 . ?
C12 HS 0.9500 . ?
C12 C13 1.386(6) . ?
C20 HT 0.9500 . ?
C20 C21 1.382(5) . ?
C17 HU 0.9500 . ?
C21 HV 0.9500 . ?
C33 HW 0.9500 . ?
C33 C34 1.390(6) . ?
C13 HX 0.9500 . ?
C40 C39 1.381(6) . ?
C40 C41 1.390(6) . ?
C36 HY 0.9500 . ?
C36 C35 1.390(6) . ?
C39 HZ 0.9500 . ?
C39 C38 1.385(6) . ?
C38 H1 0.9500 . ?
C35 H2 0.9500 . ?
C35 C34 1.378(6) . ?
C34 H3 0.9500 . ?
O19 H4 0.9601 . ?
O19 H5 0.9600 . ?
O19 H6 0.9600 . ?
C42 H7 0.9500 . ?
C42 C41 1.385(6) . ?
C41 H8 0.9500 . ?
O20 H9 0.8199 . ?
O20 H10 0.8199 . ?
O21 H11 0.8200 . ?
O21 H12 0.8201 . ?
O22 H13 0.8200 . ?
O22 H14 0.8199 . ?
O23 O23 1.21(5) 2_466 ?
O23 H15 0.8201 . ?
O23 H16 0.8199 . ?
O23 H16 0.70(5) 2_466 ?
O23 O25 1.53(3) 1_455 ?
O27 H17 0.8198 . ?
O27 H18 0.8200 . ?
O28 H19 0.9600 . ?
O28 H20 0.9600 . ?
O28 H21 0.9601 . ?
N11 O24 1.257(19) . ?
N11 O25 1.242(19) . ?
N11 O20A 1.246(19) . ?
O26 H22 0.8199 . ?
O26 H23 0.8200 . ?
O29 H24 0.8200 . ?
O29 H25 0.8200 . ?

loop_
_geom_angle_atom_site_label_1
_geom_angle_atom_site_label_2
_geom_angle_atom_site_label_3
_geom_angle
_geom_angle_site_symmetry_1
_geom_angle_site_symmetry_3
_geom_angle_publ_flag
N5 Rh1 N3 98.32(13) . . ?
N5 Rh1 N4 79.84(13) . . ?
N5 Rh1 N1 101.20(13) . . ?
N5 Rh1 N6 80.60(13) . . ?
N2 Rh1 N5 176.95(12) . . ?
N2 Rh1 N3 80.32(13) . . ?
N2 Rh1 N4 102.88(12) . . ?
N2 Rh1 N1 80.16(13) . . ?
N2 Rh1 N6 96.68(13) . . ?
N4 Rh1 N3 91.62(12) . . ?
N1 Rh1 N3 160.48(13) . . ?
N1 Rh1 N4 92.20(12) . . ?
N6 Rh1 N3 91.78(12) . . ?
N6 Rh1 N4 160.44(13) . . ?
N6 Rh1 N1 91.01(12) . . ?
O1 P1 O2 113.69(16) . . ?
O1 P1 O3 113.94(18) . . ?
O1 P1 C28 110.82(17) . . ?
O2 P1 O3 105.09(18) . . ?
O2 P1 C28 104.20(17) . . ?
O3 P1 C28 108.45(18) . . ?
O6 P2 O4 114.96(18) . . ?
O6 P2 O5 110.2(2) . . ?
O6 P2 C40 110.0(2) . . ?
O4 P2 C40 107.55(19) . . ?
O5 P2 O4 106.7(2) . . ?
O5 P2 C40 107.1(2) . . ?
C27 N5 Rh1 119.1(3) . . ?
C27 N5 C31 122.9(3) . . ?
C31 N5 Rh1 117.8(2) . . ?
P1 O2 H 109.5 . . ?
C10 N2 Rh1 117.9(3) . . ?
C6 N2 Rh1 118.4(2) . . ?
C6 N2 C10 122.9(3) . . ?
P2 O4 HA 109.5 . . ?
P1 O3 HB 109.5 . . ?
C11 N3 Rh1 112.9(2) . . ?
C15 N3 Rh1 127.7(3) . . ?
C15 N3 C11 119.4(3) . . ?
C22 N4 Rh1 127.0(3) . . ?
C22 N4 C26 119.7(3) . . ?
C26 N4 Rh1 113.3(2) . . ?
C5 N1 Rh1 113.2(2) . . ?
C1 N1 Rh1 127.4(3) . . ?
C1 N1 C5 119.4(3) . . ?
C32 N6 Rh1 113.0(2) . . ?
C36 N6 Rh1 127.6(3) . . ?
C36 N6 C32 119.5(3) . . ?
P2 O5 HC 109.5 . . ?
O16 N10 O18 118.2(4) . . ?
O17 N10 O16 121.3(4) . . ?
O17 N10 O18 120.5(4) . . ?
N2 C10 C9 119.5(3) . . ?
N2 C10 C11 113.0(3) . . ?
C9 C10 C11 127.4(3) . . ?
N5 C27 C26 112.4(3) . . ?
N5 C27 C43 119.7(3) . . ?
C43 C27 C26 127.8(3) . . ?
N5 C31 C32 113.0(3) . . ?
N5 C31 C30 119.8(3) . . ?
C30 C31 C32 127.2(3) . . ?
O12 N8 O11 116.7(3) . . ?
O10 N8 O11 119.1(4) . . ?
O10 N8 O12 124.2(4) . . ?
C9 C8 C16 119.4(3) . . ?
C9 C8 C7 119.5(3) . . ?
C7 C8 C16 121.0(3) . . ?
C10 C9 C8 119.4(3) . . ?
C10 C9 HD 120.3 . . ?
C8 C9 HD 120.3 . . ?
O14 N9 O15 117.4(4) . . ?
O13 N9 O15 119.1(4) . . ?
O13 N9 O14 123.6(4) . . ?
N3 C11 C10 115.2(3) . . ?
N3 C11 C12 120.9(3) . . ?
C12 C11 C10 123.9(3) . . ?
C43 C29 C37 120.5(3) . . ?
C30 C29 C43 119.0(3) . . ?
C30 C29 C37 120.4(3) . . ?
N4 C22 HE 119.2 . . ?
N4 C22 C23 121.5(4) . . ?
C23 C22 HE 119.2 . . ?
C17 C16 C8 119.8(3) . . ?
C17 C16 C21 119.1(3) . . ?
C21 C16 C8 121.1(3) . . ?
O9 N7 O8 127.1(5) . . ?
O9 N7 O7 118.8(4) . . ?
O8 N7 O7 114.1(4) . . ?
N2 C6 C5 112.9(3) . . ?
N2 C6 C7 119.7(3) . . ?
C7 C6 C5 127.2(3) . . ?
C3 C4 HF 120.5 . . ?
C5 C4 HF 120.5 . . ?
C5 C4 C3 119.1(4) . . ?
N6 C32 C31 115.4(3) . . ?
N6 C32 C33 121.0(3) . . ?
C33 C32 C31 123.5(4) . . ?
C25 C24 HG 120.2 . . ?
C23 C24 HG 120.2 . . ?
C23 C24 C25 119.6(4) . . ?
N3 C15 HH 119.1 . . ?
N3 C15 C14 121.9(4) . . ?
C14 C15 HH 119.1 . . ?
C24 C25 HI 120.4 . . ?
C26 C25 C24 119.2(4) . . ?
C26 C25 HI 120.4 . . ?
C15 C14 HJ 120.5 . . ?
C13 C14 C15 119.0(4) . . ?
C13 C14 HJ 120.5 . . ?
N4 C26 C27 115.3(3) . . ?
N4 C26 C25 120.9(3) . . ?
C25 C26 C27 123.8(3) . . ?
C4 C3 HK 120.1 . . ?
C2 C3 C4 119.8(4) . . ?
C2 C3 HK 120.1 . . ?
N1 C5 C6 115.2(3) . . ?
N1 C5 C4 120.8(3) . . ?
C4 C5 C6 123.9(3) . . ?
C27 C43 C29 119.3(3) . . ?
C27 C43 HL 120.3 . . ?
C29 C43 HL 120.3 . . ?
C8 C7 HM 120.6 . . ?
C6 C7 C8 118.8(3) . . ?
C6 C7 HM 120.6 . . ?
C31 C30 C29 119.3(4) . . ?
C31 C30 HN 120.4 . . ?
C29 C30 HN 120.4 . . ?
C38 C37 C29 120.8(4) . . ?
C38 C37 C42 118.6(4) . . ?
C42 C37 C29 120.6(4) . . ?
C22 C23 HO 120.5 . . ?
C24 C23 C22 119.1(4) . . ?
C24 C23 HO 120.5 . . ?
C18 C28 P1 120.9(3) . . ?
C18 C28 C20 119.6(3) . . ?
C20 C28 P1 119.1(3) . . ?
C28 C18 HP 120.1 . . ?
C17 C18 C28 119.7(4) . . ?
C17 C18 HP 120.1 . . ?
N1 C1 HQ 119.0 . . ?
N1 C1 C2 122.1(4) . . ?
C2 C1 HQ 119.0 . . ?
C3 C2 C1 118.8(4) . . ?
C3 C2 HR 120.6 . . ?
C1 C2 HR 120.6 . . ?
C11 C12 HS 120.5 . . ?
C13 C12 C11 119.0(4) . . ?
C13 C12 HS 120.5 . . ?
C28 C20 HT 119.8 . . ?
C21 C20 C28 120.4(4) . . ?
C21 C20 HT 119.8 . . ?
C16 C17 HU 119.6 . . ?
C18 C17 C16 120.8(4) . . ?
C18 C17 HU 119.6 . . ?
C16 C21 HV 119.9 . . ?
C20 C21 C16 120.2(4) . . ?
C20 C21 HV 119.9 . . ?
C32 C33 HW 120.5 . . ?
C32 C33 C34 119.0(4) . . ?
C34 C33 HW 120.5 . . ?
C14 C13 C12 119.7(4) . . ?
C14 C13 HX 120.1 . . ?
C12 C13 HX 120.1 . . ?
C39 C40 P2 119.8(3) . . ?
C39 C40 C41 119.1(4) . . ?
C41 C40 P2 121.1(3) . . ?
N6 C36 HY 119.2 . . ?
N6 C36 C35 121.7(4) . . ?
C35 C36 HY 119.2 . . ?
C40 C39 HZ 119.6 . . ?
C40 C39 C38 120.7(4) . . ?
C38 C39 HZ 119.6 . . ?
C37 C38 H1 119.7 . . ?
C39 C38 C37 120.5(4) . . ?
C39 C38 H1 119.7 . . ?
C36 C35 H2 120.6 . . ?
C34 C35 C36 118.9(4) . . ?
C34 C35 H2 120.6 . . ?
C33 C34 H3 120.0 . . ?
C35 C34 C33 119.9(4) . . ?
C35 C34 H3 120.0 . . ?
H4 O19 H5 109.5 . . ?
H4 O19 H6 109.5 . . ?
H5 O19 H6 109.5 . . ?
C37 C42 H7 119.8 . . ?
C41 C42 C37 120.5(4) . . ?
C41 C42 H7 119.8 . . ?
C40 C41 H8 119.7 . . ?
C42 C41 C40 120.5(4) . . ?
C42 C41 H8 119.7 . . ?
H9 O20 H10 109.5 . . ?
H11 O21 H12 109.5 . . ?
H13 O22 H14 109.5 . . ?
O23 O23 H15 138.7 2_466 . ?
O23 O23 H16 41(3) 2_466 2_466 ?
O23 O23 H16 34.0 2_466 . ?
O23 O23 O25 149(4) 2_466 1_455 ?
H15 O23 H16 109.5 . . ?
H15 O23 H16 155.1 . 2_466 ?
H16 O23 H16 74.7 . 2_466 ?
O25 O23 H15 72.3 1_455 . ?
O25 O23 H16 110(5) 1_455 2_466 ?
O25 O23 H16 164.9 1_455 . ?
H17 O27 H18 109.5 . . ?
H19 O28 H20 109.5 . . ?
H19 O28 H21 109.5 . . ?
H20 O28 H21 109.5 . . ?
O25 N11 O24 121(2) . . ?
O25 N11 O20A 121(2) . . ?
O20A N11 O24 118(2) . . ?
N11 O25 O23 115(2) . 1_655 ?
H22 O26 H23 109.5 . . ?
H24 O29 H25 109.5 . . ?

loop_
_geom_torsion_atom_site_label_1
_geom_torsion_atom_site_label_2
_geom_torsion_atom_site_label_3
_geom_torsion_atom_site_label_4
_geom_torsion
_geom_torsion_site_symmetry_1
_geom_torsion_site_symmetry_2
_geom_torsion_site_symmetry_3
_geom_torsion_site_symmetry_4
_geom_torsion_publ_flag
Rh1 N5 C27 C26 -4.0(4) . . . . ?
Rh1 N5 C27 C43 172.1(3) . . . . ?
Rh1 N5 C31 C32 5.7(4) . . . . ?
Rh1 N5 C31 C30 -171.8(3) . . . . ?
Rh1 N2 C10 C9 -167.9(3) . . . . ?
Rh1 N2 C10 C11 9.2(4) . . . . ?
Rh1 N2 C6 C5 -5.6(4) . . . . ?
Rh1 N2 C6 C7 170.1(3) . . . . ?
Rh1 N3 C11 C10 1.5(4) . . . . ?
Rh1 N3 C11 C12 -178.8(3) . . . . ?
Rh1 N3 C15 C14 178.5(3) . . . . ?
Rh1 N4 C22 C23 -179.8(3) . . . . ?
Rh1 N4 C26 C27 -1.8(4) . . . . ?
Rh1 N4 C26 C25 179.6(3) . . . . ?
Rh1 N1 C5 C6 -1.3(4) . . . . ?
Rh1 N1 C5 C4 -178.6(3) . . . . ?
Rh1 N1 C1 C2 179.3(3) . . . . ?
Rh1 N6 C32 C31 0.7(4) . . . . ?
Rh1 N6 C32 C33 -179.7(3) . . . . ?
Rh1 N6 C36 C35 179.2(3) . . . . ?
P1 C28 C18 C17 -170.2(3) . . . . ?
P1 C28 C20 C21 170.7(3) . . . . ?
P2 C40 C39 C38 -176.3(3) . . . . ?
P2 C40 C41 C42 176.9(4) . . . . ?
N5 C27 C26 N4 3.7(5) . . . . ?
N5 C27 C26 C25 -177.7(3) . . . . ?
N5 C27 C43 C29 -0.8(5) . . . . ?
N5 C31 C32 N6 -4.0(5) . . . . ?
N5 C31 C32 C33 176.4(4) . . . . ?
N5 C31 C30 C29 0.2(6) . . . . ?
O1 P1 C28 C18 -156.5(3) . . . . ?
O1 P1 C28 C20 30.5(4) . . . . ?
O2 P1 C28 C18 80.8(4) . . . . ?
O2 P1 C28 C20 -92.2(3) . . . . ?
N2 C10 C9 C8 -0.5(5) . . . . ?
N2 C10 C11 N3 -6.8(5) . . . . ?
N2 C10 C11 C12 173.6(3) . . . . ?
N2 C6 C5 N1 4.4(4) . . . . ?
N2 C6 C5 C4 -178.4(3) . . . . ?
N2 C6 C7 C8 -3.9(5) . . . . ?
O6 P2 C40 C39 -12.5(4) . . . . ?
O6 P2 C40 C41 169.3(4) . . . . ?
O4 P2 C40 C39 -138.4(4) . . . . ?
O4 P2 C40 C41 43.5(4) . . . . ?
O3 P1 C28 C18 -30.7(4) . . . . ?
O3 P1 C28 C20 156.3(3) . . . . ?
N3 C11 C12 C13 0.4(6) . . . . ?
N3 C15 C14 C13 -0.3(6) . . . . ?
N4 C22 C23 C24 -0.2(6) . . . . ?
N1 C1 C2 C3 -0.8(6) . . . . ?
N6 C32 C33 C34 0.3(6) . . . . ?
N6 C36 C35 C34 0.3(6) . . . . ?
O5 P2 C40 C39 107.3(4) . . . . ?
O5 P2 C40 C41 -70.9(4) . . . . ?
C10 N2 C6 C5 -175.0(3) . . . . ?
C10 N2 C6 C7 0.7(5) . . . . ?
C10 C11 C12 C13 -180.0(3) . . . . ?
C27 N5 C31 C32 179.3(3) . . . . ?
C27 N5 C31 C30 1.9(6) . . . . ?
C31 N5 C27 C26 -177.6(3) . . . . ?
C31 N5 C27 C43 -1.6(5) . . . . ?
C31 C32 C33 C34 179.9(4) . . . . ?
C8 C16 C17 C18 177.3(4) . . . . ?
C8 C16 C21 C20 -176.9(4) . . . . ?
C9 C10 C11 N3 170.0(4) . . . . ?
C9 C10 C11 C12 -9.7(6) . . . . ?
C9 C8 C16 C17 -34.2(5) . . . . ?
C9 C8 C16 C21 146.0(4) . . . . ?
C9 C8 C7 C6 4.9(5) . . . . ?
C11 N3 C15 C14 0.0(6) . . . . ?
C11 C10 C9 C8 -177.1(3) . . . . ?
C11 C12 C13 C14 -0.6(6) . . . . ?
C29 C37 C38 C39 175.9(4) . . . . ?
C29 C37 C42 C41 -175.3(4) . . . . ?
C22 N4 C26 C27 177.8(3) . . . . ?
C22 N4 C26 C25 -0.8(5) . . . . ?
C16 C8 C9 C10 174.8(3) . . . . ?
C16 C8 C7 C6 -172.6(3) . . . . ?
C6 N2 C10 C9 1.6(5) . . . . ?
C6 N2 C10 C11 178.6(3) . . . . ?
C4 C3 C2 C1 0.6(6) . . . . ?
C32 N6 C36 C35 0.3(6) . . . . ?
C32 C31 C30 C29 -176.9(4) . . . . ?
C32 C33 C34 C35 0.3(6) . . . . ?
C24 C25 C26 N4 0.7(6) . . . . ?
C24 C25 C26 C27 -177.8(3) . . . . ?
C15 N3 C11 C10 -179.8(3) . . . . ?
C15 N3 C11 C12 -0.1(5) . . . . ?
C15 C14 C13 C12 0.5(6) . . . . ?
C25 C24 C23 C22 0.1(6) . . . . ?
C26 N4 C22 C23 0.5(5) . . . . ?
C26 C27 C43 C29 174.6(3) . . . . ?
C3 C4 C5 N1 -0.8(5) . . . . ?
C3 C4 C5 C6 -177.8(3) . . . . ?
C5 N1 C1 C2 0.1(6) . . . . ?
C5 C6 C7 C8 171.1(3) . . . . ?
C5 C4 C3 C2 0.1(6) . . . . ?
C43 C27 C26 N4 -172.0(4) . . . . ?
C43 C27 C26 C25 6.6(6) . . . . ?
C43 C29 C30 C31 -2.4(6) . . . . ?
C43 C29 C37 C38 -28.9(6) . . . . ?
C43 C29 C37 C42 149.0(4) . . . . ?
C7 C8 C9 C10 -2.7(5) . . . . ?
C7 C8 C16 C17 143.3(4) . . . . ?
C7 C8 C16 C21 -36.5(5) . . . . ?
C7 C6 C5 N1 -170.9(3) . . . . ?
C7 C6 C5 C4 6.2(6) . . . . ?
C30 C31 C32 N6 173.2(4) . . . . ?
C30 C31 C32 C33 -6.4(6) . . . . ?
C30 C29 C43 C27 2.8(5) . . . . ?
C30 C29 C37 C38 154.9(4) . . . . ?
C30 C29 C37 C42 -27.2(6) . . . . ?
C37 C29 C43 C27 -173.4(3) . . . . ?
C37 C29 C30 C31 173.8(4) . . . . ?
C37 C42 C41 C40 -1.1(8) . . . . ?
C23 C24 C25 C26 -0.3(6) . . . . ?
C28 C18 C17 C16 -0.1(6) . . . . ?
C28 C20 C21 C16 -0.6(6) . . . . ?
C18 C28 C20 C21 -2.4(6) . . . . ?
C1 N1 C5 C6 178.0(3) . . . . ?
C1 N1 C5 C4 0.7(5) . . . . ?
C20 C28 C18 C17 2.8(6) . . . . ?
C17 C16 C21 C20 3.3(6) . . . . ?
C21 C16 C17 C18 -2.9(6) . . . . ?
C40 C39 C38 C37 -0.2(7) . . . . ?
C36 N6 C32 C31 179.8(3) . . . . ?
C36 N6 C32 C33 -0.6(6) . . . . ?
C36 C35 C34 C33 -0.6(6) . . . . ?
C39 C40 C41 C42 -1.3(7) . . . . ?
C38 C37 C42 C41 2.7(7) . . . . ?
C42 C37 C38 C39 -2.1(6) . . . . ?
C41 C40 C39 C38 1.9(7) . . . . ?
O24 N11 O25 O23 -16(4) . . . 1_655 ?
O20A N11 O25 O23 161(3) . . . 1_655 ?

_smtbx_masks_void_probe_radius   1.2
_smtbx_masks_void_truncation_radius 1.2
_shelx_res_file                  
;
TITL frs_150k_0m_a.res in P-1
    frs_150k_0m.res
    created by SHELXL-2018/3 at 17:35:26 on 22-Oct-2020
REM Old TITL FRS_150K_0m in P-1
REM SHELXT solution in P-1: R1 0.116, Rweak 0.011, Alpha 0.041
REM <I/s> 0.000 for 0 systematic absences, Orientation as input
REM Formula found by SHELXT: C55 N7 O14 P O Rh
CELL 1.54178 12.5277 14.356 15.7458 91.845 110.58 110.494
ZERR 2 0.0007 0.0008 0.0009 0.002 0.002 0.002
LATT 1
SFAC C H N O P Rh
UNIT 84 82.5 20.5 45.5 4 2
SADI N11 O24 N11 O25 N11 O20A
EADP O20A O25 O24

L.S. 15
PLAN  10
SIZE 0.18 0.2 0.21
TEMP -123.15
CONF
BOND
list 4
fmap 2
MORE -1
ACTA
BOND $H
OMIT 1 -1 1
OMIT 1 -1 0
OMIT 2 -2 0
OMIT -1 1 2
REM <olex2.extras>
REM <HklSrc "%./FRS_150K_0m.hkl">
REM </olex2.extras>

WGHT    0.072900    9.205600
FVAR       0.26515
RH1   6   -0.009330    0.291349    0.776247    11.00000    0.01463    0.00765 =
         0.01194    0.00231    0.00562    0.00200
P1    5   -0.456900   -0.449381    0.891307    11.00000    0.01925    0.01167 =
         0.02642    0.00843    0.01170    0.00469
P2    5    0.573376    0.908757    0.574176    11.00000    0.02519    0.02112 =
         0.02060    0.00702    0.00814   -0.00382
N5    3    0.070167    0.411132    0.730416    11.00000    0.01764    0.01068 =
         0.01478    0.00285    0.00591    0.00441
O1    4   -0.581786   -0.471113    0.894030    11.00000    0.01692    0.02009 =
         0.02991    0.01321    0.00942    0.00510
O2    4   -0.357447   -0.445600    0.984879    11.00000    0.01939    0.03032 =
         0.03438    0.01790    0.01367    0.01134
AFIX 147
H     2   -0.390851   -0.484934    1.014769    11.00000   -1.50000
AFIX   0

O11   4   -0.028996    0.164490    1.179745    11.00000    0.03869    0.02344 =
         0.03230    0.01187    0.02140    0.01440
O15   4    0.016502    0.718081    0.696923    11.00000    0.04776    0.02320 =
         0.03963    0.00658    0.03146    0.00494
N2    3   -0.088127    0.167201    0.817026    11.00000    0.01698    0.01186 =
         0.01276    0.00247    0.00556    0.00467
O6    4    0.581765    1.008642    0.612065    11.00000    0.03947    0.01732 =
         0.01821    0.00287    0.00645   -0.00601
O16   4    0.234829   -0.065845    0.768589    11.00000    0.02907    0.03604 =
         0.03552   -0.00319    0.01645   -0.00075
O4    4    0.541344    0.890165    0.469004    11.00000    0.04305    0.02746 =
         0.02499    0.00706    0.01771    0.00481
AFIX 147
HA    2    0.494197    0.919154    0.442588    11.00000   -1.50000
AFIX   0
O3    4   -0.455525   -0.528252    0.822351    11.00000    0.03744    0.01524 =
         0.03916    0.00585    0.02025    0.00915
AFIX 147
HB    2   -0.501905   -0.528516    0.768643    11.00000   -1.50000
AFIX   0
N3    3    0.133984    0.242749    0.819847    11.00000    0.01666    0.01140 =
         0.01490    0.00045    0.00593    0.00267
N4    3    0.071026    0.398467    0.893687    11.00000    0.01678    0.01286 =
         0.01423    0.00289    0.00541    0.00599

O9    4   -0.335480    0.055441    1.007788    11.00000    0.04913    0.02992 =
         0.03547   -0.00230    0.01425    0.01966
O12   4   -0.045984    0.148268    1.037646    11.00000    0.04672    0.03730 =
         0.02603    0.00327    0.01358    0.02088
N1    3   -0.179319    0.296590    0.748444    11.00000    0.01868    0.01246 =
         0.01317    0.00180    0.00515    0.00542
N6    3   -0.062883    0.227294    0.642628    11.00000    0.01631    0.01204 =
         0.01668    0.00241    0.00683    0.00360
O14   4   -0.080506    0.563620    0.624655    11.00000    0.05452    0.02626 =
         0.03176    0.00394    0.02315    0.01372
O17   4    0.340736    0.048691    0.711867    11.00000    0.04522    0.04468 =
         0.04740    0.01689    0.02422    0.01112
O10   4   -0.088400    0.265647    1.090335    11.00000    0.05439    0.03487 =
         0.05262    0.02005    0.02619    0.03089
O18   4    0.434067   -0.008797    0.828255    11.00000    0.02691    0.05658 =
         0.03582   -0.00700    0.00307    0.01892
O5    4    0.697669    0.896859    0.621712    11.00000    0.02473    0.04631 =
         0.05134    0.01864    0.00800    0.00111
AFIX 147
HC    2    0.698118    0.847649    0.591699    11.00000   -1.50000
AFIX   0

N10   3    0.335987   -0.007866    0.768363    11.00000    0.02749    0.02829 =
         0.02564   -0.00499    0.00939    0.00881
C10   1   -0.025809    0.106200    0.842696    11.00000    0.01716    0.01145 =
         0.01314    0.00088    0.00429    0.00432
C27   1    0.138529    0.499500    0.789138    11.00000    0.01524    0.01121 =
         0.01593    0.00166    0.00416    0.00505
O8    4   -0.362111    0.187078    0.956482    11.00000    0.06899    0.02849 =
         0.03944    0.00609    0.00015    0.00881
C31   1    0.062660    0.398259    0.642989    11.00000    0.01740    0.01478 =
         0.01353    0.00306    0.00509    0.00581
N8    3   -0.056222    0.194540    1.099069    11.00000    0.02616    0.02413 =
         0.03106    0.00896    0.01311    0.01109
O13   4   -0.128012    0.612649    0.732570    11.00000    0.08083    0.03406 =
         0.07198   -0.00162    0.06336   -0.00251
C8    1   -0.211111   -0.022341    0.841490    11.00000    0.02082    0.01172 =
         0.01412    0.00376    0.00734    0.00390
C9    1   -0.086492    0.009832    0.855086    11.00000    0.01936    0.01170 =
         0.01820    0.00408    0.00703    0.00517
AFIX  43
HD    2   -0.043774   -0.034026    0.872675    11.00000   -1.20000
AFIX   0

N9    3   -0.067782    0.628543    0.684194    11.00000    0.04237    0.02271 =
         0.03121    0.00884    0.02336    0.00907
C11   1    0.103123    0.152101    0.849705    11.00000    0.01697    0.01238 =
         0.01347    0.00060    0.00467    0.00335
C29   1    0.205912    0.570379    0.671405    11.00000    0.01874    0.01431 =
         0.01892    0.00595    0.00651    0.00574
C22   1    0.066355    0.384212    0.976136    11.00000    0.01994    0.01691 =
         0.01699    0.00588    0.00888    0.00796
AFIX  43
HE    2    0.022107    0.318434    0.983902    11.00000   -1.20000
AFIX   0
C16   1   -0.278880   -0.128065    0.846905    11.00000    0.01712    0.01197 =
         0.01819    0.00427    0.00550    0.00319

N7    3   -0.358325    0.130112    1.011474    11.00000    0.02734    0.02518 =
         0.03528    0.00299    0.00929    0.00698
C6    1   -0.207470    0.139675    0.804642    11.00000    0.01676    0.01230 =
         0.01190    0.00040    0.00689    0.00304
C4    1   -0.378034    0.205875    0.752560    11.00000    0.02087    0.01558 =
         0.01917    0.00186    0.00857    0.00459
AFIX  43
HF    2   -0.432606    0.149061    0.766178    11.00000   -1.20000
AFIX   0
C32   1   -0.016859    0.294399    0.592195    11.00000    0.01774    0.01343 =
         0.01575    0.00274    0.00609    0.00256
C24   1    0.189085    0.558570    1.038943    11.00000    0.02306    0.02048 =
         0.01727   -0.00134    0.00531    0.00984
AFIX  43
HG    2    0.229644    0.613549    1.089138    11.00000   -1.20000
AFIX   0
C15   1    0.248463    0.289652    0.823320    11.00000    0.01955    0.01241 =
         0.02157    0.00160    0.00817    0.00116
AFIX  43
HH    2    0.269369    0.352479    0.802575    11.00000   -1.20000
AFIX   0
C25   1    0.194369    0.573711    0.953636    11.00000    0.01945    0.01250 =
         0.01993    0.00111    0.00581    0.00600
AFIX  43
HI    2    0.238121    0.639089    0.944798    11.00000   -1.20000
AFIX   0
C14   1    0.338183    0.249151    0.856484    11.00000    0.01717    0.01994 =
         0.02714   -0.00078    0.00872    0.00298
AFIX  43
HJ    2    0.419067    0.283709    0.858109    11.00000   -1.20000
AFIX   0
C26   1    0.135417    0.492810    0.881971    11.00000    0.01491    0.01299 =
         0.01761    0.00554    0.00603    0.00635
C3    1   -0.417247    0.280416    0.715946    11.00000    0.02088    0.02479 =
         0.02355    0.00219    0.00636    0.01162
AFIX  43
HK    2   -0.499090    0.274976    0.704424    11.00000   -1.20000
AFIX   0
C5    1   -0.258102    0.215525    0.768968    11.00000    0.01896    0.01146 =
         0.01213    0.00029    0.00606    0.00387
C43   1    0.207428    0.581474    0.760892    11.00000    0.01895    0.01180 =
         0.01748    0.00276    0.00554    0.00499
AFIX  43
HL    2    0.255216    0.644549    0.801604    11.00000   -1.20000
AFIX   0
C7    1   -0.271249    0.044980    0.819415    11.00000    0.01710    0.01412 =
         0.01471    0.00241    0.00729    0.00406
AFIX  43
HM    2   -0.354053    0.026152    0.814659    11.00000   -1.20000
AFIX   0
C30   1    0.130074    0.477422    0.611456    11.00000    0.02244    0.01504 =
         0.01578    0.00365    0.00794    0.00457
AFIX  43
HN    2    0.125199    0.469087    0.549927    11.00000   -1.20000
AFIX   0
C37   1    0.288825    0.653229    0.642666    11.00000    0.02007    0.01475 =
         0.01870    0.00598    0.00578    0.00356
C23   1    0.124553    0.463161    1.050403    11.00000    0.02354    0.02386 =
         0.01532    0.00310    0.00851    0.01113
AFIX  43
HO    2    0.120100    0.451781    1.108389    11.00000   -1.20000
AFIX   0
C28   1   -0.397223   -0.327235    0.863445    11.00000    0.01795    0.01151 =
         0.02023    0.00651    0.00790    0.00373
C18   1   -0.308859   -0.304263    0.824749    11.00000    0.02469    0.01401 =
         0.03059    0.00550    0.01511    0.00759
AFIX  43
HP    2   -0.288747   -0.356251    0.803886    11.00000   -1.20000
AFIX   0
C1    1   -0.218685    0.367836    0.712968    11.00000    0.02817    0.01352 =
         0.02014    0.00592    0.00971    0.00810
AFIX  43
HQ    2   -0.163662    0.423805    0.698790    11.00000   -1.20000
AFIX   0

O7    4   -0.385923    0.153372    1.080015    11.00000    0.10121    0.04966 =
         0.07678    0.02170    0.06640    0.04690
C2    1   -0.337082    0.362391    0.696341    11.00000    0.02894    0.02220 =
         0.02261    0.00721    0.00802    0.01485
AFIX  43
HR    2   -0.362613    0.414205    0.671866    11.00000   -1.20000
AFIX   0
C12   1    0.189265    0.108498    0.883306    11.00000    0.01959    0.01427 =
         0.02065    0.00266    0.00636    0.00576
AFIX  43
HS    2    0.167112    0.045452    0.903536    11.00000   -1.20000
AFIX   0
C20   1   -0.429953   -0.250896    0.890180    11.00000    0.02012    0.01827 =
         0.02135    0.00593    0.01168    0.00594
AFIX  43
HT    2   -0.492527   -0.266819    0.914399    11.00000   -1.20000
AFIX   0
C17   1   -0.250241   -0.205096    0.816762    11.00000    0.02206    0.01565 =
         0.02989    0.00610    0.01584    0.00429
AFIX  43
HU    2   -0.189855   -0.189560    0.790419    11.00000   -1.20000
AFIX   0
C21   1   -0.371788   -0.152331    0.881583    11.00000    0.02188    0.01295 =
         0.02066    0.00418    0.00987    0.00594
AFIX  43
HV    2   -0.395107   -0.100949    0.899326    11.00000   -1.20000
AFIX   0
C33   1   -0.044022    0.264514    0.500186    11.00000    0.02509    0.01913 =
         0.01807    0.00322    0.00972    0.00381
AFIX  43
HW    2   -0.011363    0.311493    0.465753    11.00000   -1.20000
AFIX   0
C13   1    0.307984    0.158293    0.886891    11.00000    0.01964    0.01960 =
         0.02067   -0.00040    0.00475    0.00761
AFIX  43
HX    2    0.368277    0.129864    0.910227    11.00000   -1.20000
AFIX   0
C40   1    0.458009    0.808581    0.597381    11.00000    0.02087    0.01787 =
         0.01865    0.00571    0.00649   -0.00074
C36   1   -0.136524    0.131053    0.601819    11.00000    0.02111    0.01203 =
         0.02020    0.00178    0.00770    0.00095
AFIX  43
HY    2   -0.168531    0.084838    0.637050    11.00000   -1.20000
AFIX   0
C39   1    0.410415    0.830288    0.658886    11.00000    0.02759    0.01255 =
         0.02714    0.00486    0.01121    0.00164
AFIX  43
HZ    2    0.435312    0.898490    0.685853    11.00000   -1.20000
AFIX   0
C38   1    0.326808    0.753743    0.681684    11.00000    0.02478    0.01600 =
         0.02586    0.00420    0.01250    0.00340
AFIX  43
H1    2    0.295085    0.769863    0.724255    11.00000   -1.20000
AFIX   0
C35   1   -0.167042    0.097420    0.509393    11.00000    0.02599    0.01567 =
         0.02285   -0.00264    0.00763    0.00053
AFIX  43
H2    2   -0.219561    0.029198    0.481580    11.00000   -1.20000
AFIX   0
C34   1   -0.119833    0.164705    0.458777    11.00000    0.02668    0.02129 =
         0.01566   -0.00139    0.00617    0.00476
AFIX  43
H3    2   -0.139080    0.142898    0.395660    11.00000   -1.20000
AFIX   0

O19   4    0.045988    0.008343    0.661938    11.00000    0.07530
AFIX   3
H4    2   -0.033732    0.008663    0.653008    11.00000   -1.50000
H5    2    0.036018   -0.048687    0.621988    11.00000   -1.50000
H6    2    0.087358    0.003893    0.724898    11.00000   -1.50000
AFIX   0

C42   1    0.333583    0.631868    0.578117    11.00000    0.04421    0.01485 =
         0.03738   -0.00097    0.02541   -0.00081
AFIX  43
H7    2    0.305939    0.564074    0.548842    11.00000   -1.20000
AFIX   0
C41   1    0.418094    0.708798    0.556349    11.00000    0.04490    0.02415 =
         0.03642    0.00120    0.02832    0.00105
AFIX  43
H8    2    0.449022    0.693215    0.513013    11.00000   -1.20000
AFIX   0

PART 3
O20   4    0.360933    0.397932    0.671779    10.35000    0.03552
AFIX   3
H9    2    0.432883    0.403372    0.696519    10.35000   -1.50000
AFIX   3
H10   2    0.314573    0.338752    0.664089    10.35000   -1.50000
AFIX   0

PART 2
O21   4    0.405502    0.446807    0.654741    10.40000    0.05173
AFIX   3
H11   2    0.467042    0.496927    0.661501    10.40000   -1.50000
AFIX   3
H12   2    0.423192    0.413777    0.695141    10.40000   -1.50000
AFIX   0

O22   4    0.828267    0.845111    0.565260    10.50000    0.07427
AFIX   3
H13   2    0.823047    0.786581    0.565600    10.50000   -1.50000
AFIX   3
H14   2    0.785187    0.849961    0.513950    10.50000   -1.50000
AFIX   0

PART 1
O23   4   -0.522730    0.472164    0.522563    10.25000    0.09048
AFIX   3
H15   2   -0.557910    0.411484    0.520303    10.25000   -1.50000
AFIX   3
H16   2   -0.528420    0.483154    0.470693    10.25000   -1.50000
AFIX   0

PART 3
O27   4    0.304717    0.380047    0.478289    10.25000    0.07391
AFIX   3
H17   2    0.274377    0.318647    0.474789    10.25000   -1.50000
AFIX   3
H18   2    0.292707    0.393537    0.426379    10.25000   -1.50000
AFIX   0

PART 2
O28   4   -0.413577    0.551156    0.595602    10.25000    0.06041
AFIX   3
H19   2   -0.339667    0.552766    0.588992    10.25000   -1.50000
H20   2   -0.419967    0.615476    0.589092    10.25000   -1.50000
H21   2   -0.410477    0.536936    0.655392    10.25000   -1.50000
AFIX   0

PART 1
N11   3    0.354489    0.396341    0.604187    10.25000    0.05237
O24   4    0.265854    0.366524    0.526924    10.25000    0.08474
O25   4    0.457642    0.458284    0.612928    10.25000    0.08474
O20A  4    0.336440    0.358133    0.670307    10.25000    0.08474

O26   4    0.870375    0.890541    0.484353    10.50000    0.06043
AFIX   3
H22   2    0.852365    0.844191    0.443533    10.50000   -1.50000
AFIX   3
H23   2    0.828995    0.924231    0.464373    10.50000   -1.50000
AFIX   0

PART 2
O29   4    0.202367    0.207837    0.616422    10.50000    0.09247
AFIX   3
H24   2    0.138917    0.175507    0.571532    10.50000   -1.50000
AFIX   3
H25   2    0.260907    0.198987    0.610762    10.50000   -1.50000
AFIX   0
HKLF 4


REM  frs_150k_0m_a.res in P-1
REM wR2 = 0.1371, GooF = S = 1.085, Restrained GooF = 1.085 for all data
REM R1 = 0.0486 for 8743 Fo > 4sig(Fo) and 0.0490 for all 8879 data
REM 712 parameters refined using 3 restraints

END

WGHT      0.0729      9.2049

REM Highest difference peak  2.814,  deepest hole -0.969,  1-sigma level  0.128
Q1    1   0.7891  0.7937  0.4518  11.00000  0.05    2.81
Q2    1   0.7207  0.7609  0.4994  11.00000  0.05    2.65
Q3    1   0.2321  0.2611  0.6150  11.00000  0.05    2.17
Q4    1  -0.3796  0.5782  0.5387  11.00000  0.05    1.88
Q5    1   0.1634  0.1757  0.6404  11.00000  0.05    1.51
Q6    1   0.7469  0.7505  0.6096  11.00000  0.05    1.45
Q7    1   0.0746  0.0494  0.6507  11.00000  0.05    1.23
Q8    1  -0.3026  0.1788  1.1234  11.00000  0.05    1.15
Q9    1   0.0170 -0.0367  0.6721  11.00000  0.05    1.10
Q10   1   0.8763  0.8858  0.5845  11.00000  0.05    0.85
;
_shelx_res_checksum              22299
_olex2_date_sample_data_collection 2020-10-17
_olex2_date_sample_submission    2020-09-11
_olex2_diffrn_ambient_temperature_device 'Oxford Cryosystems'
_olex2_exptl_crystal_mounting_method 
;
The crystal was mounted on a mylar loop in perfluoroether oil
;
_olex2_submission_original_sample_id FRS86
_olex2_submission_special_instructions 'No special instructions were received'
_vrf_PLAT420_frs_150k_0m         
;
PROBLEM: D-H Without Acceptor
RESPONSE: given the great amount of disorder present in the solvent region
and the impossibility to build a reliable H-bonds network, all the H-atoms
on water molecules have been geometrically placed.
1.25 water molecules have been considered H3O+ to charge balance.
This is perfectly acceptable as the synthesis has been
carried out in concentrataed HNO3.
;
_vrf_PLAT430_frs_150k_0m         
;
PROBLEM: Short Inter D...A Contact O11 ..O15 . 2.46 Ang.
RESPONSE: this alert is generated by two adjacent NO3 anions.
This distance, although unusual, has already been reported in the
CSD database numerous times.
;
_vrf_PLAT971_frs_150k_0m         
;
PROBLEM: Check Calcd Resid. Dens. 1.12A
RESPONSE: the remaining Q-peaks are other positions for water 
molecules in close proximity with the already modelled one and that would
have had very low occupancies.
;
